# Supplementary material for: Prosthetic forefoot and heel stiffness across consecutive foot stiffness categories and sizes
Source: PLoS One. 2022 May 10;17(5):e0268136. doi: 10.1371/journal.pone.0268136 (PMC9089881; doi:10.1371/journal.pone.0268136)
Supplement: S7 Appendix — (XLSX) [file pone.0268136.s007.xlsx]

## Sheet: Forefeet
Forefeet
Walktek																								Seattle Lightfoot2																		Vari-Flex
27cm								28cm								29cm								27cm						28cm						29cm						27cm
Cat 1		Cat 2		Cat 3		Cat 4		Cat 1		Cat 2		Cat 3		Cat 4		Cat 1		Cat 2		Cat 3		Cat 4		Cat 6		Cat 7		Cat 8		Cat 6		Cat 7		Cat 8		Cat 6		Cat 7		Cat 8		Cat 3		Cat 4		Cat 5		Cat 6
Displacement (mm)	Force (N)	Displacement (mm)	Force (N)	Displacement (mm)	Force (N)	Displacement (mm)	Force (N)	Displacement (mm)	Force (N)	Displacement (mm)	Force (N)	Displacement (mm)	Force (N)	Displacement (mm)	Force (N)	Displacement (mm)	Force (N)	Displacement (mm)	Force (N)	Displacement (mm)	Force (N)	Displacement (mm)	Force (N)	Displacement (mm)	Force (N)	Displacement (mm)	Force (N)	Displacement (mm)	Force (N)	Displacement (mm)	Force (N)	Displacement (mm)	Force (N)	Displacement (mm)	Force (N)	Displacement (mm)	Force (N)	Displacement (mm)	Force (N)	Displacement (mm)	Force (N)	Displacement (mm)	Force (N)	Displacement (mm)	Force (N)	Displacement (mm)	Force (N)	Displacement (mm)	Force (N)
3.1993	51.2915	2.61339	48.0106	5.36453	52.763	3.16056	51.0134	1.45662	52.73	3.56239	51.963	4.78711	48.2902	3.16056	51.0134	3.40228	49.8005	3.28108	52.2362	4.32816	47.5865	5.69886	53.2607	6.25846	58.2939	7.5465	54.8975	6.43116	53.9373	3.93567	56.2403	4.80252	54.3124	4.66104	62.7357	4.52713	53.014	4.28069	52.2098	5.80931	56.3769	4.00565	65.7663	5.3029	58.8242	4.5186	24.2105	6.03219	69.7013
3.20175	52.0476	2.61663	48.6381	5.36713	52.6475	3.1738	51.5396	1.46	53.3888	3.57141	51.8245	4.79791	48.0999	3.1738	51.5396	3.40378	50.6215	3.28867	52.2632	4.3381	48.3878	5.71131	53.0108	6.28331	59.2067	7.55638	54.8264	6.43975	54.0155	3.95102	56.6367	4.81487	53.6873	4.67426	62.9789	4.53924	53.1821	4.29143	52.415	5.81784	56.4592	4.02483	66.4376	5.3151	59.4418	4.52527	24.0691	6.05045	69.737
3.20202	52.2109	2.62136	48.4186	5.37135	53.1321	3.18815	52.1056	1.46501	54.0909	3.58286	52.6389	4.81155	48.5866	3.18815	52.1056	3.40713	50.7812	3.29832	52.3916	4.35046	47.824	5.72634	53.3073	6.31191	59.0929	7.57031	55.3618	6.45054	54.5253	3.96867	56.4435	4.82925	54.3232	4.68942	62.7448	4.55383	53.6854	4.30384	52.405	5.82822	56.5212	4.04661	66.7154	5.32986	58.9215	4.53349	24.0967	6.0713	69.7195
3.19997	52.4741	2.62778	49.0858	5.37786	52.6441	3.20356	51.7236	1.4717	54.1939	3.59701	52.3975	4.82819	48.6352	3.20356	51.7236	3.41265	50.4788	3.31015	52.55	4.36531	48.0215	5.74413	53.5184	6.34312	58.8992	7.58761	54.9372	6.46327	53.9136	3.98861	56.8206	4.84592	54.6774	4.70663	63.6452	4.57071	53.8636	4.31854	52.3598	5.84079	56.6963	4.07089	66.6564	5.34703	59.2648	4.54338	23.8416	6.09451	70.1629
3.20315	52.427	2.63599	48.9909	5.38653	53.4367	3.21986	52.2482	1.48034	54.3059	3.61341	53.2585	4.8475	48.7373	3.21986	52.2482	3.42039	50.7317	3.32444	53.1771	4.38288	47.9406	5.76464	53.2466	6.37607	59.8323	7.60862	55.3021	6.47838	54.2811	4.01079	57.2488	4.86468	54.4362	4.72582	63.3094	4.59042	53.9464	4.3354	53.1753	5.85555	56.9988	4.09764	66.8684	5.36689	59.2026	4.55534	23.2915	6.11999	70.1514
3.20987	52.0847	2.64593	49.3553	5.39789	53.3114	3.23739	52.4612	1.49071	54.8023	3.63276	52.9772	4.86951	48.7466	3.23739	52.4612	3.43077	51.2468	3.34108	53.1616	4.4031	48.3878	5.7881	53.353	6.41057	59.3747	7.63327	55.3854	6.49538	54.635	4.03485	56.9547	4.88598	54.939	4.74705	63.1856	4.61275	54.3635	4.3544	53.0202	5.87236	57.7403	4.12662	67.1882	5.38921	59.3673	4.56978	24.2324	6.1477	70.4622
3.2191	52.868	2.65778	49.8774	5.41196	53.5481	3.25606	52.204	1.50341	54.8548	3.65432	52.5066	4.89349	48.65	3.25606	52.204	3.4438	51.2703	3.36006	53.3781	4.42584	49.3132	5.81412	54.2328	6.44573	59.6074	7.66064	55.3377	6.51448	54.2871	4.06118	57.076	4.90939	54.7252	4.77017	63.5271	4.63804	54.5842	4.37581	53.1072	5.89164	57.442	4.15776	67.4437	5.41383	59.6609	4.58666	23.877	6.17738	69.8989
3.23057	52.4835	2.67188	49.8413	5.42885	53.7917	3.27586	52.7564	1.51816	55.9475	3.67873	53.715	4.91943	49.1762	3.27586	52.7564	3.45959	51.3473	3.38158	53.3986	4.45106	48.9434	5.84285	53.427	6.48113	59.852	7.69058	56.0182	6.53577	54.625	4.08947	57.6866	4.93488	54.4649	4.79526	63.4328	4.66604	54.7328	4.3997	53.8911	5.91362	57.1224	4.19077	67.9924	5.44064	59.2174	4.60653	24.4796	6.20845	70.0635
3.24445	52.8698	2.68797	49.8789	5.44867	53.3398	3.29697	53.2088	1.53497	56.7818	3.70546	53.557	4.94681	48.6762	3.29697	53.2088	3.47815	51.9179	3.40531	54.5261	4.47855	49.1665	5.87386	53.8879	6.51677	59.8519	7.72225	55.8239	6.55926	54.8114	4.11954	58.1472	4.96271	55.1447	4.82199	63.8886	4.69693	55.3495	4.42596	53.3869	5.93816	57.6304	4.2256	68.0919	5.46972	59.4991	4.62924	24.3857	6.24104	70.2992
3.26031	52.5504	2.70655	49.8212	5.47132	53.7733	3.31947	53.2103	1.55435	56.7556	3.73471	53.5571	4.97592	49.1628	3.31947	53.2103	3.49963	52.0496	3.43143	54.3048	4.50821	49.3665	5.90722	54.0507	6.55182	59.3663	7.75556	56.3715	6.58507	53.8486	4.1517	59.1785	4.99273	55.5263	4.85071	64.178	4.73037	55.6223	4.45467	53.9905	5.96534	57.0993	4.26216	68.9945	5.50087	59.6232	4.65491	24.205	6.27486	71.3296
3.27812	53.3472	2.72734	50.1775	5.49699	53.7956	3.3436	53.4634	1.57589	57.8246	3.76623	54.1761	5.00625	49.4374	3.3436	53.4634	3.52376	52.4048	3.4602	54.6445	4.54011	49.4889	5.94267	54.6599	6.58637	59.8574	7.79027	56.2564	6.61329	54.8213	4.18595	59.4404	5.02508	55.7547	4.88127	64.3053	4.76638	55.6222	4.48538	54.2286	5.99499	57.9448	4.30026	69.2025	5.53389	60.1967	4.68326	24.3582	6.30956	71.5203
3.29793	53.0124	2.75061	51.0809	5.52589	54.2085	3.36946	54.3552	1.59993	57.9115	3.80019	54.7564	5.03829	49.8759	3.36946	54.3552	3.55065	52.7346	3.4915	54.8904	4.57408	49.8772	5.98027	54.4689	6.61996	59.98	7.82615	55.8836	6.64378	54.9542	4.22222	59.614	5.05975	56.3341	4.91405	65.3699	4.80463	56.5365	4.5186	54.9873	6.02707	58.2009	4.33964	70.1371	5.56893	60.5288	4.71462	24.2081	6.34535	72.1475
3.31918	53.9072	2.77628	50.9819	5.55784	54.5869	3.39735	55.1843	1.62637	58.5746	3.83601	55.3221	5.07187	49.7898	3.39735	55.1843	3.58042	52.4593	3.5255	55.448	4.60996	49.774	6.01942	55.2767	6.65225	60.519	7.86346	57.119	6.67642	55.4931	4.26041	60.6083	5.0967	56.5339	4.94848	65.8354	4.84516	56.9189	4.55413	55.418	6.06156	58.3299	4.38056	71.116	5.60574	61.0946	4.74889	25.071	6.38215	72.5131
3.34206	54.1029	2.8039	51.8133	5.59311	54.5221	3.42731	55.5812	1.65521	59.9159	3.87373	55.1013	5.10718	50.3298	3.42731	55.5812	3.61286	53.564	3.56245	56.4121	4.64788	50.6247	6.06054	55.4148	6.68286	61.0549	7.90196	56.9545	6.7111	55.6038	4.30047	61.6272	5.13581	56.5229	4.98535	66.4078	4.88784	57.0182	4.59195	55.6219	6.09798	59.2998	4.42308	71.9508	5.64451	61.2279	4.78569	25.0822	6.42006	72.781
3.36637	54.7435	2.83385	52.823	5.63128	54.7008	3.45974	56.2256	1.68661	61.1139	3.91302	56.6083	5.14444	51.1046	3.45974	56.2256	3.64763	53.9832	3.60242	56.5896	4.68756	51.0876	6.10302	56.0016	6.71175	61.8871	7.94189	57.1995	6.74769	55.9002	4.34229	61.981	5.17671	57.7082	5.0243	67.1348	4.93248	58.11	4.63204	56.4651	6.13639	59.555	4.46721	72.8271	5.68495	61.9677	4.82499	24.8751	6.45955	73.3533
3.39195	54.8806	2.86596	52.8339	5.6726	55.3752	3.49447	56.0954	1.72035	62.4716	3.95367	57.0872	5.18373	51.3813	3.49447	56.0954	3.68529	55.3114	3.64485	57.717	4.72903	52.0994	6.14717	56.7594	6.73858	62.7563	7.98322	58.1618	6.78577	56.5985	4.38566	61.9217	5.21884	58.3555	5.06561	67.4197	4.97902	58.3215	4.67443	56.4567	6.17677	60.0164	4.51348	73.816	5.72709	62.9243	4.86656	24.983	6.50056	74.1991
3.41892	55.6318	2.90016	53.8866	5.71648	56.045	3.53192	56.7507	1.75663	64.3486	3.99535	58.3977	5.22538	52.5698	3.53192	56.7507	3.72502	54.8534	3.68955	58.8769	4.77211	52.0097	6.19256	57.5102	6.76321	63.1671	8.02559	58.1213	6.8258	56.9544	4.43054	62.5144	5.26241	59.2337	5.1093	68.3831	5.02742	58.8562	4.71889	56.9004	6.21879	60.2846	4.5619	74.9766	5.77096	63.4566	4.91042	25.3959	6.54343	75.0758
3.44728	56.3178	2.93627	54.568	5.76258	56.8499	3.57205	58.0076	1.79526	66.1235	4.03808	58.7909	5.26898	52.5535	3.57205	58.0076	3.76695	55.9071	3.73653	59.2374	4.81672	52.9155	6.23924	57.9763	6.7856	63.1549	8.06916	58.7173	6.86755	57.8284	4.47697	63.353	5.30706	59.2096	5.15488	68.7206	5.07752	59.3619	4.76507	58.0732	6.26254	60.8516	4.61254	75.192	5.81656	64.3934	4.95631	26.1521	6.5883	75.3199
3.47682	55.9211	2.97444	55.6521	5.81063	57.5197	3.61504	58.2407	1.83611	67.6534	4.08184	59.822	5.31489	53.5708	3.61504	58.2407	3.81086	56.7798	3.78547	60.2906	4.86306	54.0277	6.28694	58.6072	6.80557	64.291	8.11374	59.0834	6.9108	58.3957	4.52518	64.4805	5.35285	60.17	5.20253	69.6084	5.12962	60.5593	4.81274	59.0896	6.30819	61.3248	4.66553	76.6357	5.86378	65.2454	5.00423	26.6309	6.63548	76.1126
3.5073	57.6686	3.01472	55.7532	5.86034	58.1781	3.66087	59.569	1.87929	69.0504	4.12672	60.4685	5.36254	54.4502	3.66087	59.569	3.85654	57.1525	3.83636	61.3198	4.91085	54.6706	6.33596	58.9474	6.82365	64.9626	8.15922	59.447	6.95562	58.1869	4.57501	65.478	5.39973	60.8324	5.25207	70.9052	5.18344	61.2157	4.86201	59.3971	6.35541	61.8399	4.72073	77.2116	5.91255	65.7521	5.05421	27.1098	6.68521	77.403
3.5392	57.4754	3.0568	57.3178	5.91128	59.3218	3.70919	60.1743	1.92469	71.211	4.17267	61.6563	5.41195	54.4387	3.70919	60.1743	3.90386	58.4661	3.88902	61.9918	4.96066	55.4097	6.3859	60.1509	6.83978	65.1825	8.2054	60.3806	7.0019	58.957	4.62704	66.1912	5.44743	61.4614	5.30358	71.2106	5.23903	61.5551	4.91286	60.073	6.40458	62.212	4.77819	78.4481	5.96254	66.7832	5.10612	27.8969	6.73758	78.2876
3.57235	58.8334	3.10102	57.8729	5.96343	60.0505	3.76031	61.9003	1.97237	72.7325	4.22006	62.8612	5.46337	55.6703	3.76031	61.9003	3.95273	59.3991	3.9438	63.6722	5.01192	56.5623	6.4369	61.3811	6.85469	66.2371	8.25197	60.5266	7.04961	59.2898	4.681	66.1643	5.49596	62.3976	5.35714	72.4231	5.29605	62.4779	4.96555	60.7477	6.4556	63.4437	4.8379	78.807	6.01398	67.9116	5.15977	28.2605	6.79257	78.6736
3.60701	59.5608	3.14724	59.2675	6.01678	60.924	3.81362	62.3093	2.02213	74.6955	4.2693	63.943	5.51669	56.336	3.81362	62.3093	4.00299	60.6909	4.0004	64.9934	5.06522	56.9173	6.48898	61.5195	6.86922	66.5163	8.2991	61.2133	7.09854	60.3215	4.73699	67.2307	5.54588	63.0656	5.41308	72.7712	5.35488	63.3729	5.01996	61.8398	6.50848	63.4152	4.90021	80.7396	6.06633	69.3541	5.21507	29.5195	6.85027	79.2326
3.6435	60.4078	3.1953	60.5893	6.07102	61.1058	3.86894	63.0573	2.07397	77.0991	4.32051	65.1696	5.57194	57.4514	3.86894	63.0573	4.05467	62.4545	4.0591	66.1542	5.12019	57.9492	6.54233	63.5241	6.88495	67.3785	8.34625	62.034	7.14899	61.4788	4.79504	68.5756	5.59688	63.9618	5.47124	73.8681	5.41485	64.7047	5.07643	62.4176	6.56323	64.331	4.96498	81.807	6.11973	69.7419	5.27167	29.9711	6.91078	80.2042
3.68185	62.0215	3.24544	61.0311	6.12649	62.542	3.92632	64.109	2.12788	78.8181	4.37404	65.5254	5.6293	58.2897	3.92632	64.109	4.10754	62.4859	4.11981	66.7294	5.17718	59.0467	6.59684	63.4781	6.90313	68.1024	8.39357	63.1442	7.20091	61.5573	4.85501	69.9692	5.6498	64.8255	5.53182	74.6889	5.47642	65.3754	5.13501	63.6489	6.61998	65.2465	5.03245	82.9595	6.17448	71.1299	5.32954	30.529	6.9739	81.5424
3.72233	63.072	3.2974	62.3047	6.18285	64.1423	3.98551	65.3519	2.18364	80.7604	4.43032	67.2583	5.68869	59.3859	3.98551	65.3519	4.16203	64.0156	4.18279	68.5779	5.23582	59.4116	6.65261	64.9893	6.92522	69.3151	8.44053	63.8764	7.25435	63.1618	4.9167	70.4473	5.70481	65.7751	5.59465	75.6448	5.53949	66.1328	5.19559	63.9226	6.67882	66.0853	5.10259	84.4539	6.23051	71.2979	5.38861	31.5012	7.03928	82.3544
3.76535	64.3785	3.35134	63.7598	6.2405	64.0587	4.04644	66.608	2.24153	83.329	4.48918	68.4025	5.75009	60.2846	4.04644	66.608	4.21801	64.8832	4.2478	70.2512	5.29626	60.5415	6.70989	64.9807	6.95186	70.3694	8.48731	64.9272	7.30969	63.6965	4.98023	71.9798	5.76221	66.9468	5.65979	76.9792	5.60385	67.482	5.25845	65.9844	6.7395	66.5296	5.17534	85.149	6.28807	72.3039	5.449	32.2732	7.10698	83.0878
3.81084	65.6305	3.40735	64.7357	6.2996	65.3042	4.10934	67.7812	2.30123	85.5643	4.55095	70.2881	5.81378	60.9829	4.10934	67.7812	4.27582	67.0215	4.31507	71.2428	5.35849	61.8189	6.76874	66.078	6.98426	71.2834	8.53397	65.1377	7.36689	63.8374	5.04534	72.909	5.82235	67.613	5.72679	78.0261	5.66976	68.3859	5.32358	66.8664	6.80238	67.6152	5.25072	86.8675	6.34711	74.372	5.51102	32.9921	7.17682	84.207
3.85927	66.1648	3.46527	66.185	6.36034	67.0929	4.17413	68.5652	2.36285	88.2533	4.61522	71.4041	5.87984	61.7646	4.17413	68.5652	4.3354	67.5684	4.38447	72.1319	5.42248	62.7255	6.8294	67.2318	7.02254	72.334	8.58041	66.6754	7.42613	64.7289	5.11189	74.0714	5.88535	68.9638	5.79588	78.4354	5.73724	69.3781	5.39119	67.5532	6.86734	68.4537	5.32851	88.4162	6.40798	75.3011	5.57447	33.4831	7.24843	85.5502
3.91039	67.1721	3.52526	67.4969	6.42323	67.4316	4.24085	69.1374	2.42626	90.0362	4.68236	73.2249	5.94812	63.6761	4.24085	69.1374	4.39712	69.1832	4.45591	73.8482	5.48816	64.418	6.89198	68.3795	7.06685	72.5777	8.62691	66.874	7.48735	65.6914	5.17985	75.799	5.95158	69.7682	5.86681	80.1145	5.80654	70.7473	5.46124	67.9765	6.93475	68.6135	5.40851	89.6762	6.4707	77.0749	5.63941	34.7571	7.32155	86.7118
3.96471	69.1528	3.5873	69.1783	6.48821	69.3851	4.30978	70.957	2.49155	92.7524	4.75182	74.4322	6.01881	64.1812	4.30978	70.957	4.46083	70.4359	4.52927	75.6265	5.55561	65.3124	6.9568	69.7563	7.11712	74.3219	8.67381	67.9245	7.55078	66.9263	5.24946	76.491	6.02069	71.5858	5.93916	81.067	5.87769	71.5769	5.53386	69.3867	7.00404	70.3547	5.49076	91.1088	6.53575	78.2511	5.70589	35.9711	7.39616	87.5684
4.02205	69.7741	3.65124	70.7201	6.55548	70.2841	4.38095	71.9699	2.55867	95.1664	4.82402	75.475	6.09196	65.1848	4.38095	71.9699	4.52657	71.9871	4.60459	77.609	5.62446	66.4622	7.0238	70.6594	7.17332	74.5686	8.72084	69.1095	7.61615	67.4252	5.32093	77.7386	6.09319	72.3634	6.01342	82.503	5.95068	72.3542	5.60903	70.0981	7.07553	71.2309	5.57537	92.5735	6.60319	79.51	5.77395	36.9402	7.47182	88.0173
4.08253	71.2486	3.71719	72.4199	6.62476	71.2246	4.45431	73.0248	2.62753	97.6807	4.89876	77.3961	6.16758	66.8977	4.45431	73.0248	4.5942	73.439	4.68167	79.0645	5.69517	67.1649	7.09329	72.2352	7.23498	75.677	8.76848	69.918	7.68353	68.1714	5.39419	79.2794	6.16826	73.9351	6.08946	83.8985	6.02577	73.9252	5.68647	71.1925	7.14903	71.9129	5.66245	94.5223	6.67329	80.2628	5.84392	38.0728	7.54884	90.0155
4.14609	73.0003	3.7853	73.5639	6.69615	72.373	4.52996	74.0751	2.69836	99.9093	4.97576	78.0143	6.24542	67.4783	4.52996	74.0751	4.66365	74.6192	4.76045	80.2141	5.76726	69.6195	7.16504	73.3542	7.30181	77.4209	8.81659	71.0553	7.75276	69.8544	5.46974	80.2224	6.24579	74.499	6.1675	84.6322	6.10257	75.0492	5.76609	73.0023	7.22458	73.0881	5.75168	95.8547	6.74603	81.965	5.91547	39.2448	7.62681	91.1143
4.21241	74.7847	3.85559	74.5071	6.76917	73.8602	4.60806	76.2779	2.77085	103.032	5.05505	80.1492	6.3259	68.9878	4.60806	76.2779	4.73513	76.3808	4.84075	82.118	5.84088	70.2609	7.23922	74.511	7.37332	77.7703	8.86498	72.2464	7.82371	70.3673	5.5476	81.5006	6.32548	75.6322	6.24733	86.0176	6.18165	76.0934	5.84786	73.588	7.30185	74.0054	5.84341	96.7982	6.82163	84.2431	5.98849	39.9592	7.70612	92.1672
4.28143	76.2225	3.92832	77.1982	6.84392	75.4275	4.68844	77.5931	2.84548	106.437	5.13677	81.943	6.40863	70.0691	4.68844	77.5931	4.80837	77.9572	4.92243	84.1793	5.91622	71.0537	7.31583	75.7625	7.44923	79.0707	8.91394	72.8996	7.89653	72.2288	5.62807	82.9864	6.40713	77.4059	6.3294	87.6514	6.2628	77.7997	5.93141	75.2927	7.38105	74.9778	5.93708	99.2299	6.90015	85.038	6.06332	41.0896	7.78689	94.0118
4.35311	77.156	4.00351	78.6195	6.92027	76.5636	4.77131	78.4415	2.92184	109.241	5.22053	83.9434	6.49357	71.3841	4.77131	78.4415	4.8833	80.2375	5.00565	85.992	5.99336	72.9112	7.39484	77.2087	7.52907	80.6224	8.96367	74.1977	7.97096	72.4661	5.7111	84.5433	6.49042	78.8954	6.41296	88.9275	6.34616	79.3226	6.01664	76.3342	7.46205	75.8986	6.03282	100.783	6.98149	86.6928	6.13997	42.2255	7.86925	95.1944
4.42743	79.5432	4.08098	80.5501	6.99808	78.4596	4.85694	80.1859	3.0002	112.51	5.30697	85.5961	6.58037	72.3709	4.85694	80.1859	4.96013	81.3219	5.09017	87.9548	6.07244	74.0118	7.47626	78.5455	7.61253	81.9656	9.01495	75.3173	8.0467	73.4672	5.79671	85.8842	6.57529	80.4666	6.49818	90.2244	6.43156	80.4217	6.10337	77.1211	7.54502	76.8324	6.13008	102.378	7.06573	88.002	6.21836	43.4641	7.95338	96.582
4.50415	80.5895	4.16068	81.8177	7.07728	79.4819	4.945	81.3704	3.08065	115.228	5.3954	87.6348	6.66875	73.9474	4.945	81.3704	5.03864	83.8098	5.17634	89.8925	6.15336	75.4129	7.55982	78.9934	7.69932	83.0533	9.06758	76.679	8.12318	74.991	5.885	86.9887	6.66183	81.4731	6.58482	91.4412	6.51891	81.8279	6.19146	78.4918	7.62988	78.0584	6.22881	104.085	7.15269	90.4808	6.29878	44.6374	8.03933	98.817
4.58294	82.4307	4.24266	83.8128	7.15794	80.6256	5.03569	82.7277	3.16317	119.206	5.48583	88.6692	6.75844	75.4496	5.03569	82.7277	5.11888	85.2793	5.264	92.2433	6.23653	76.8542	7.64558	81.1923	7.78923	84.3715	9.1226	76.9757	8.19945	76.1094	5.97566	89.0293	6.75	82.5663	6.67259	92.7176	6.60809	83.0813	6.28096	79.2831	7.71613	79.425	6.32871	106.193	7.24247	91.5	6.38109	45.5949	8.12727	99.1012
4.66376	84.223	4.32653	85.9059	7.23969	82.6815	5.12863	84.5817	3.2477	122.398	5.57802	91.4888	6.84935	76.7395	5.12863	84.5817	5.20072	86.9652	5.35355	94.1555	6.32181	78.806	7.73338	82.2544	7.88194	85.7229	9.18037	78.6578	8.27445	77.1372	6.06867	90.4443	6.83995	84.5786	6.76128	93.961	6.69921	84.4421	6.37182	81.3438	7.80419	80.7877	6.4299	108.276	7.33452	93.4466	6.46527	47.5439	8.21701	101.137
4.74567	85.9705	4.41236	88.246	7.32306	84.5591	5.22399	85.5487	3.33434	125.704	5.67148	93.388	6.94107	77.8974	5.22399	85.5487	5.28438	89.5376	5.44479	96.2493	6.40964	80.1873	7.82319	84.3791	7.97704	87.4455	9.24106	80.4382	8.34777	78.1386	6.16354	91.915	6.93134	85.9093	6.85079	95.9996	6.79197	85.8162	6.46385	82.5307	7.89363	82.5715	6.53259	110.931	7.4288	95.4786	6.55129	48.1069	8.30892	102.607
4.82854	88.4546	4.50011	90.0352	7.40776	85.8658	5.32129	87.251	3.42326	129.132	5.76562	95.076	7.03369	79.2562	5.32129	87.251	5.36953	91.7974	5.53811	98.5299	6.4998	81.4825	7.91493	85.3534	8.0744	88.6291	9.30537	81.3073	8.41889	80.084	6.26015	93.378	7.02381	87.3188	6.94052	97.7334	6.8862	87.5241	6.55734	84.0946	7.98445	82.7238	6.63676	113.003	7.52507	97.2921	6.63928	50.2733	8.40294	104.007
4.91149	89.9389	4.5898	91.7781	7.49422	87.584	5.4205	88.6112	3.51435	132.652	5.8601	97.811	7.12744	80.4185	5.4205	88.6112	5.45659	94.3579	5.6335	100.444	6.5927	82.7699	8.00864	86.4402	8.1737	90.276	9.37386	82.8132	8.48771	80.4906	6.35827	95.0112	7.11764	88.6268	7.0303	99.4096	6.98195	88.6683	6.65197	86.0665	8.07652	84.4261	6.74286	114.359	7.6231	99.2278	6.72903	51.7483	8.49908	106.095
4.99445	91.7213	4.68146	93.9606	7.58221	88.6791	5.52143	90.8683	3.6076	136.05	5.95447	99.0108	7.22209	82.2958	5.52143	90.8683	5.54564	96.4015	5.73081	102.647	6.6883	85.0258	8.1043	88.3709	8.27482	91.8212	9.44656	83.6124	8.55447	82.0849	6.45776	96.7125	7.21264	90.4313	7.11971	100.932	7.07885	90.822	6.74794	86.4033	8.16996	85.2572	6.85068	116.697	7.72289	101.157	6.82066	52.9713	8.59742	107.628
5.07761	94.0823	4.77518	96.9297	7.67251	90.7969	5.62391	91.8364	3.70286	140.288	6.04862	101.509	7.31814	84.4186	5.62391	91.8364	5.63652	98.6064	5.83009	105.478	6.78628	86.5215	8.20214	89.6073	8.37714	92.7001	9.52311	85.143	8.61959	83.2097	6.55888	98.8176	7.30879	92.5928	7.20868	102.988	7.17699	92.1811	6.8454	88.8114	8.26461	86.644	6.96047	119.195	7.82452	103.407	6.91404	54.4363	8.69763	109.139
5.16203	96.285	4.8712	98.5405	7.76496	92.4943	5.72792	93.4449	3.80041	144.739	6.14275	104.123	7.41542	85.1686	5.72792	93.4449	5.72951	101.036	5.93114	107.748	6.88676	88.3051	8.30225	90.9426	8.4806	94.7146	9.60375	87.0676	8.68382	84.3732	6.66185	100.513	7.40614	93.3743	7.29698	104.659	7.27583	94.2408	6.94414	90.545	8.36086	87.8342	7.07241	121.838	7.92765	104.948	7.00926	56.359	8.80015	110.972
5.2478	98.4658	4.96963	100.868	7.86046	94.1241	5.83334	95.0231	3.89999	148.465	6.23703	106.281	7.51426	86.9384	5.83334	95.0231	5.82476	103.663	6.03392	109.963	6.98965	90.5474	8.40452	92.7658	8.58523	96.625	9.68796	88.3242	8.74807	86.1529	6.76675	102.561	7.50458	95.8761	7.38462	106.313	7.37587	95.6468	7.04451	91.5305	8.45872	89.1965	7.18648	123.516	8.03262	107.165	7.10653	57.6451	8.90455	113.201
5.336	101.103	5.07017	103.261	7.95854	96.2297	5.9397	96.3648	4.00154	152.357	6.33186	108.61	7.61462	88.414	5.9397	96.3648	5.92258	105.235	6.13843	113.216	7.09462	92.2823	8.50932	94.2461	8.69055	97.6788	9.7758	89.0627	8.81357	86.9656	6.87357	103.816	7.60453	97.2943	7.47201	107.949	7.47708	97.4987	7.14648	93.0101	8.55812	90.6199	7.30289	126.537	8.13912	109.583	7.20552	59.5117	9.01102	114.441
5.42674	103.365	5.17298	106.078	8.06006	98.0893	6.0474	98.2375	4.10506	156.499	6.42789	111.237	7.71668	90.1617	6.0474	98.2375	6.02272	108.861	6.24476	115.595	7.20155	94.0192	8.6165	95.7649	8.79672	99.5244	9.86681	91.5156	8.88131	89.1764	6.98262	105.998	7.70624	98.8737	7.55876	109.594	7.57941	98.8846	7.25023	94.7805	8.65962	92.6444	7.42143	128.568	8.24712	111.31	7.30657	61.2416	9.11946	116.717
5.52045	105.62	5.27812	108.307	8.16471	99.9185	6.15617	99.777	4.2106	160.413	6.52531	113.695	7.82093	91.282	6.15617	99.777	6.12593	112.076	6.35295	118.593	7.31006	95.8669	8.72608	97.2901	8.90379	101.943	9.96137	92.5133	8.95205	90.7381	7.09356	108.519	7.81017	101.304	7.64465	112.227	7.68312	100.683	7.3556	96.3505	8.76323	93.7883	7.54171	131.505	8.3566	114.105	7.40949	62.6359	9.23008	118.788
5.61711	108.187	5.38513	110.867	8.27242	101.821	6.26604	101.394	4.31817	164.429	6.62439	116.384	7.927	93.2752	6.26604	101.394	6.23131	114.362	6.46317	121.777	7.42022	97.4782	8.83813	99.0934	9.01158	103.135	10.059	93.8018	9.0269	91.8178	7.20616	110.042	7.91622	103.044	7.72902	114.452	7.78823	102.773	7.46247	97.8536	8.8688	95.3199	7.66374	134.331	8.46754	116.101	7.51437	64.8117	9.34274	121.065
5.71671	111.605	5.49404	113.614	8.38302	103.785	6.37724	102.99	4.42736	168.699	6.72514	118.932	8.03538	95.107	6.37724	102.99	6.33945	117.471	6.57576	123.926	7.53164	99.6935	8.95279	100.431	9.12024	105.004	10.1598	96.0018	9.10645	93.7097	7.31995	112.693	8.0249	104.892	7.81194	116.122	7.89512	104.391	7.57096	99.8449	8.97673	97.1211	7.78696	137.343	8.57999	119.12	7.62126	66.4073	9.45713	123.492
5.81955	114.419	5.60473	116.637	8.49583	105.655	6.4898	104.406	4.53844	173.001	6.82802	121.343	8.14602	97.2765	6.4898	104.406	6.44964	120.605	6.69047	127.12	7.64431	101.238	9.06963	102.282	9.22969	106.928	10.2637	97.8531	9.19112	95.3029	7.43456	114.505	8.13595	107.151	7.89342	118.48	8.00387	106.459	7.68094	101.937	9.08668	98.497	7.91137	139.61	8.69391	121.708	7.73022	67.7919	9.57342	125.573
5.9252	116.676	5.71709	119.685	8.61089	107.624	6.60391	106.479	4.65119	177.339	6.93318	124.5	8.2588	98.715	6.60391	106.479	6.5618	122.838	6.8075	130.083	7.7585	103.347	9.189	103.623	9.34046	109.139	10.371	99.7883	9.28127	97.2253	7.54953	116.436	8.24938	109.037	7.97453	120.77	8.11486	108.716	7.7924	103.393	9.19909	99.9386	8.03682	142.787	8.80928	123.768	7.84103	70.2797	9.69149	127.53
6.03364	120.069	5.83094	122.688	8.72747	109.973	6.71972	107.449	4.76558	182.744	7.04057	127.018	8.37364	100.045	6.71972	107.449	6.67555	126.245	6.92708	133.752	7.87365	104.991	9.31051	106.43	9.45226	110.605	10.4812	100.876	9.37689	98.6869	7.66466	119.12	8.36512	111.319	8.05604	123.059	8.22827	110.9	7.90579	105.561	9.3136	101.557	8.16343	145.345	8.92635	126.506	7.95382	71.856	9.81103	129.869
6.14442	123.243	5.94621	125.449	8.84543	112.629	6.83765	109.746	4.88169	187.388	7.15002	130.24	8.49039	101.975	6.83765	109.746	6.79069	130.005	7.049	136.283	7.99039	107.054	9.43415	106.962	9.565	112.939	10.5946	103.096	9.47764	100.721	7.77929	121.464	8.48248	113.278	8.13873	125.226	8.34445	112.76	8.02116	107.064	9.43022	103.403	8.29137	148.435	9.0449	129.336	8.06865	73.88	9.93211	131.705
6.25709	126.517	6.06292	128.778	8.96459	114.466	6.95797	111.65	4.99926	192.326	7.26184	133.356	8.60907	104.011	6.95797	111.65	6.90704	133.286	7.17342	140.232	8.10849	109.267	9.55958	110.097	9.67929	115.099	10.7107	104.914	9.58356	102.004	7.89288	123.723	8.60156	115.701	8.22423	127.247	8.46299	114.436	8.13866	109.895	9.54898	104.787	8.42045	151.37	9.16501	132.179	8.18495	76.3048	10.0548	134.517
6.37184	130.404	6.181	132.181	9.08533	116.624	7.0808	113.412	5.11844	198.417	7.37573	136.66	8.72905	105.977	7.0808	113.412	7.0245	136.042	7.30029	144.241	8.22846	110.873	9.68692	110.982	9.79513	116.801	10.8293	106.812	9.69428	104.161	8.00557	125.956	8.72163	117.301	8.31329	129.793	8.58444	116.762	8.25828	110.918	9.66989	106.186	8.55091	154.859	9.28658	134.877	8.30296	78.2919	10.1792	137.582
6.48823	133.672	6.30038	135.558	9.20744	119.077	7.20633	115.035	5.23914	204.389	7.49143	140.304	8.85046	108.805	7.20633	115.035	7.14288	140.065	7.42953	148.103	8.3503	112.971	9.816	113.118	9.91261	119.209	10.9502	108.991	9.80938	105.43	8.11674	129.032	8.84271	119.894	8.40682	132.524	8.70847	118.648	8.3803	113.062	9.79295	108.206	8.68215	157.93	9.40961	138.04	8.42245	80.6043	10.3051	139.681
6.60602	137.715	6.42102	138.966	9.33115	121.93	7.33449	116.865	5.36151	210.457	7.60904	143.944	8.97306	110.498	7.33449	116.865	7.26235	143.933	7.56047	151.335	8.47431	115.773	9.94674	115.352	10.0322	121.391	11.0732	110.678	9.92846	107.453	8.22681	131.428	8.96419	122.597	8.50517	134.596	8.8354	120.783	8.50433	115.287	9.91806	110.288	8.81394	160.779	9.53409	140.49	8.54294	82.8052	10.4326	142.351
6.72526	141.303	6.54291	142.175	9.45702	123.462	7.4654	118.398	5.48557	217.394	7.72796	147.109	9.09678	112.601	7.4654	118.398	7.38291	147.845	7.6933	154.866	8.60076	117.983	10.0792	117.011	10.1539	124.211	11.1981	112.618	10.0513	109.208	8.33567	134.41	9.08555	124.747	8.60881	137.224	8.96469	123.453	8.63043	117.212	10.0453	112.28	8.94617	164.444	9.66008	143.613	8.66428	85.6263	10.5619	144.702
6.8458	144.819	6.66549	146.315	9.58495	125.958	7.59887	120.832	5.61129	224.617	7.84824	150.723	9.22128	114.753	7.59887	120.832	7.50461	152.087	7.82764	158.372	8.72974	119.39	10.2132	119.38	10.2779	126.928	11.3249	115.405	10.1777	111.749	8.44352	137.475	9.2069	126.931	8.71729	140.184	9.09642	125.544	8.75812	119.475	10.1745	114.097	9.07831	168.31	9.78746	147.119	8.78646	87.9423	10.6926	147.057
6.96803	149.429	6.78908	150.129	9.7152	128.458	7.73486	122.723	5.73895	231.393	7.9697	154.652	9.34673	116.065	7.73486	122.723	7.62736	155.416	7.96355	163.01	8.86135	122.456	10.3487	121.076	10.4038	129.152	11.4535	116.951	10.3069	113.438	8.55083	140.409	9.32796	130.106	8.83111	142.687	9.23091	127.66	8.88749	121.567	10.3056	115.673	9.21049	171.153	9.91656	149.328	8.90919	90.3088	10.8249	149.736
7.09147	152.906	6.91325	154.108	9.84804	131.116	7.8737	125.578	5.86865	238.428	8.09233	158.62	9.47317	118.841	7.8737	125.578	7.75148	159.651	8.10077	166.4	8.99567	124.092	10.4857	122.908	10.5321	131.761	11.5838	118.499	10.4387	115.621	8.65861	143.31	9.44872	132.327	8.94986	145.597	9.36768	129.885	9.01838	123.571	10.4386	117.851	9.34271	174.778	10.047	153.459	9.03298	92.5701	10.9589	152.75
7.21651	157.831	7.03815	157.555	9.98344	133.887	8.01564	126.797	6.00058	246.023	8.21576	162.232	9.60052	120.434	8.01564	126.797	7.87696	163.855	8.2393	170.87	9.13272	126.736	10.6242	125.027	10.6622	134.44	11.7157	121.623	10.5727	117.648	8.76788	145.934	9.56876	135.053	9.07336	148.408	9.50694	132.361	9.15086	126.039	10.5737	120.231	9.47544	178.966	10.1788	156.288	9.15767	94.9304	11.0945	156.02
7.34272	161.302	7.16362	162.422	10.1214	136.498	8.16113	129.116	6.13475	254.008	8.34006	166.424	9.72939	122.88	8.16113	129.116	8.004	168.855	8.37917	175.019	9.27239	129.503	10.7639	127.449	10.7941	136.743	11.8491	123.17	10.7085	119.842	8.87957	149.215	9.68747	137.987	9.20148	151.739	9.64839	135.577	9.28484	128.153	10.7103	121.419	9.6089	181.768	10.312	159.624	9.28346	97.4929	11.2315	158.498
7.4701	165.606	7.28939	165.827	10.2615	139.608	8.31037	131.492	6.27121	261.511	8.46516	170.25	9.86015	125.713	8.31037	131.492	8.13223	173.237	8.52012	178.527	9.41461	131.627	10.9047	130.109	10.9277	139.581	11.9842	126.302	10.8457	122.284	8.99469	152.762	9.80467	140.273	9.33375	154.85	9.79212	137.784	9.42071	130.454	10.849	123.681	9.74372	185.246	10.4465	162.856	9.41079	100.315	11.3701	161.163
7.59849	170.217	7.41593	170.269	10.4037	142.381	8.46311	133.446	6.41045	269.348	8.59095	174.183	9.99265	127.801	8.46311	133.446	8.26174	177.345	8.66213	183.261	9.55903	134.379	11.0465	132.176	11.0632	142.849	12.1209	128.823	10.9841	124.813	9.1136	156.365	9.92	144.237	9.47013	157.572	9.93784	140.454	9.55863	132.288	10.9893	125.418	9.88015	189.248	10.5827	166.25	9.53985	103.081	11.5106	164.236
7.72793	174.578	7.54323	174.841	10.5476	145.068	8.61935	136.112	6.55239	277.627	8.71723	178.586	10.1274	130.661	8.61935	136.112	8.39239	181.958	8.80518	187.805	9.70551	137.382	11.1892	134.37	11.2002	145.501	12.2591	131.316	11.1238	126.111	9.23593	159.551	10.033	146.554	9.61028	161.024	10.0852	142.965	9.69861	134.765	11.1313	127.911	10.0185	192.944	10.7206	170.221	9.671	105.907	11.6529	167.277
7.85806	179.184	7.67145	178.409	10.6926	148.212	8.77768	138.51	6.69701	285.158	8.84446	183.15	10.2643	133.27	8.77768	138.51	8.52415	186.231	8.94926	192.252	9.85388	139.682	11.3328	137.183	11.3389	148.956	12.399	133.687	11.2646	128.79	9.36172	162.463	10.1448	149.907	9.75388	164.548	10.2339	145.313	9.84086	137.914	11.2748	129.352	10.1591	196.248	10.8603	173.754	9.80414	108.939	11.7971	170.714
7.98885	184.164	7.80084	182.667	10.8388	151.109	8.93811	140.455	6.84442	292.65	8.97237	187.268	10.4035	135.909	8.93811	140.455	8.65705	190.673	9.09424	196.525	10.0037	141.473	11.4768	138.981	11.4791	152.472	12.5406	136.347	11.4066	131.576	9.49058	165.815	10.2558	154.028	9.90094	167.936	10.3838	148.573	9.98534	140.251	11.4199	132.591	10.302	201.293	11.002	177.672	9.93933	112.148	11.9433	173.45
8.12009	188.626	7.93173	187.649	10.9852	155.03	9.09954	143.57	6.99463	301.452	9.10138	191.323	10.5451	138.832	9.09954	143.57	8.79115	195.611	9.23999	201.088	10.155	144.882	11.6214	141.872	11.6211	155.453	12.6843	139.089	11.5498	134.465	9.62179	169.409	10.3679	156.771	10.0508	171.266	10.5347	151.513	10.1321	142.833	11.5662	134.706	10.4478	205.205	11.1459	181.297	10.0766	114.658	12.0919	176.701
8.25223	193.299	8.06453	192.447	11.1319	157.417	9.26147	145.868	7.14761	309.042	9.23158	195.828	10.6888	141.896	9.26147	145.868	8.92668	200.48	9.38643	205.352	10.3074	147.349	11.7665	144.229	11.7649	159.2	12.8299	141.817	11.6947	136.911	9.75541	172.478	10.4817	160.618	10.2037	174.485	10.6867	154.229	10.2815	146.059	11.7139	136.436	10.596	209.316	11.2918	185.186	10.2156	117.629	12.2425	179.115
8.38504	198.355	8.19964	197.197	11.2784	160.612	9.42391	148.731	7.30315	318.099	9.36382	200.757	10.8348	144.749	9.42391	148.731	9.06364	205.852	9.53336	210.133	10.4607	150.43	11.9121	146.802	11.9104	162.686	12.9773	145.569	11.8411	139.501	9.8911	176.646	10.5988	164.774	10.359	177.148	10.8395	158.094	10.4334	148.483	11.863	139.023	10.7465	213.471	11.4398	189.33	10.3565	120.555	12.3957	182.63
8.5189	204.419	8.33707	202.455	11.4247	164.099	9.58618	150.659	7.46116	326.795	9.49829	205.216	10.9832	147.193	9.58618	150.659	9.20231	210.586	9.68048	215.834	10.6149	153.473	12.0584	149.602	12.0582	165.74	13.127	148.318	11.9892	142.069	10.0289	180.542	10.7201	168.481	10.5164	180.666	10.9931	160.669	10.5876	151.352	12.0133	141.042	10.8989	217.897	11.59	192.938	10.499	124.053	12.5511	186.501
8.65399	209.102	8.47706	206.935	11.5703	167.129	9.74892	153.754	7.62157	335.548	9.6358	209.845	11.1339	149.31	9.74892	153.754	9.34303	216.128	9.82792	220.287	10.7701	156.035	12.2058	152.441	12.2081	169.634	13.2787	151.181	12.1394	144.73	10.1689	183.875	10.846	170.987	10.6755	184.389	11.1476	164.486	10.7439	154.959	12.1649	143.975	11.0531	222.909	11.7421	197.437	10.6431	127.401	12.7093	189.645
8.79069	214.869	8.61967	212.113	11.7155	170.617	9.91181	156.187	7.78407	344.222	9.77647	215.474	11.287	153.037	9.91181	156.187	9.48581	221.641	9.97594	225.303	10.9262	159.434	12.3546	154.934	12.3605	173.165	13.4321	154.555	12.2919	147.582	10.3107	188.012	10.977	175.236	10.8362	187.18	11.3026	167.402	10.902	157.187	12.3176	146.485	11.2091	227.049	11.8962	201.268	10.7889	130.155	12.87	193.721
8.92884	220.696	8.76479	217.849	11.8606	174.248	10.0749	158.686	7.94848	353.171	9.92101	220.358	11.4428	155.844	10.0749	158.686	9.63089	227.036	10.1245	230.411	11.0836	162.513	12.505	157.884	12.5154	176.867	13.5878	157.289	12.4469	150.89	10.455	192.816	11.1128	178.62	10.9982	191.494	11.4585	170.892	11.0615	160.319	12.4718	149.248	11.3668	232.698	12.0519	206.588	10.9364	133.57	13.0339	196.738
9.06818	226.389	8.9126	222.846	12.0056	177.552	10.2389	161.824	8.11464	362.352	10.0694	225.53	11.6009	159.166	10.2389	161.824	9.77831	233.165	10.2737	235.781	11.2418	165.014	12.6576	160.389	12.6731	181.325	13.7455	160.392	12.6045	153.319	10.6018	197.042	11.2531	182.497	11.1614	195.134	11.6153	174.671	11.2222	164.419	12.6275	151.989	11.5263	237.536	12.209	210.766	11.0858	136.773	13.2009	201.198
9.20876	232.563	9.06276	228.458	12.151	180.949	10.4035	164.253	8.28211	371.261	10.2221	230.609	11.7615	162.484	10.4035	164.253	9.92849	239.457	10.4238	242.076	11.4012	168.655	12.8126	163.046	12.8334	185.077	13.9054	164.425	12.7644	156.847	10.7513	201.726	11.3979	186.853	11.3257	199.335	11.773	178.053	11.3841	166.691	12.7845	154.287	11.6876	241.877	12.3676	214.604	11.2374	140.403	13.3707	204.844
9.35041	238.497	9.21545	234.244	12.2968	184.074	10.5692	167.011	8.45085	380.558	10.3787	236.038	11.924	165.541	10.5692	167.011	10.0813	245.367	10.5748	247.402	11.5615	172.009	12.97	165.915	12.9964	189.152	14.0671	167.978	12.9272	159.126	10.9033	205.962	11.5468	190.167	11.4909	203.219	11.932	181.931	11.5473	170.047	12.9432	157.129	11.8509	247.53	12.5272	219.451	11.3912	143.644	13.5438	208.3
9.49328	244.943	9.37064	240.054	12.4435	187.754	10.7359	170.024	8.62061	389.701	10.5394	241.773	12.0882	169.103	10.7359	170.024	10.2366	252.407	10.7271	253.381	11.7229	175.016	13.1297	169.462	13.1619	193.983	14.2311	171.265	13.0923	163.026	11.0579	210.215	11.6997	194.818	11.6569	206.961	12.0923	185.721	11.7118	173.784	13.103	159.634	12.0162	252.757	12.6876	224.185	11.5469	147.269	13.7197	212.511
9.63716	251.408	9.52847	245.977	12.5915	190.846	10.9039	172.951	8.79108	399.508	10.7043	247.111	12.2536	171.937	10.9039	172.951	10.3948	259.304	10.8807	259.377	11.8851	179.277	13.2919	171.483	13.3299	198.249	14.3971	174.819	13.2601	166.272	11.2145	215.173	11.8563	198.879	11.8236	211.607	12.2542	190.072	11.8776	177.1	13.2641	162.391	12.1835	257.839	12.8484	228.993	11.7045	150.782	13.8984	216.907
9.7822	257.848	9.68856	252.025	12.7411	195.503	11.0733	175.659	8.9618	409.952	10.8728	253.64	12.4199	175.351	11.0733	175.659	10.556	267.07	11.0355	266.514	12.0484	181.833	13.4569	174.632	13.4999	202.295	14.565	179.06	13.4307	169.6	11.373	219.517	12.0163	203.779	11.9911	214.606	12.4179	193.134	12.0446	180.875	13.4268	165.807	12.3525	263.517	13.0099	234.652	11.864	154.919	14.0794	221.547
9.92847	265.001	9.85077	258.284	12.8924	199.208	11.2447	178.778	9.13302	419.649	11.0445	259.713	12.5871	179.057	11.2447	178.778	10.7202	273.613	11.1919	273.711	12.2122	184.904	13.6243	178.109	13.672	207.073	14.7344	182.606	13.6036	173.369	11.5328	224.336	12.1795	208.261	12.1594	218.772	12.5834	197.436	12.2131	184.473	13.591	169.149	12.5237	269.325	13.1712	239.441	12.0248	158.895	14.2625	225.162
10.0759	271.624	10.0153	264.927	13.0455	202.993	11.4181	181.485	9.30382	430.205	11.2186	266.127	12.7548	181.518	11.4181	181.485	10.8875	280.922	11.3499	280.602	12.3769	188.063	13.7943	181.191	13.8455	211.878	14.906	186.66	13.7789	176.289	11.6938	229.526	12.3453	212.668	12.3287	223.737	12.7511	201.882	12.3832	188.347	13.757	172.063	12.6971	274.696	13.3326	244.692	12.187	162.44	14.4475	229.123
10.2244	279.28	10.1818	270.857	13.2003	207.315	11.5937	185.277	9.47452	441.419	11.3943	271.842	12.9233	185.155	11.5937	185.277	11.0583	288.595	11.5094	287.43	12.5427	191.361	13.9668	184.246	14.0208	216.445	15.0794	190.637	13.9568	179.839	11.8561	235.186	12.5136	217.57	12.4991	227.58	12.9211	205.762	12.5546	192.201	13.925	174.964	12.873	279.955	13.4941	249.682	12.3505	166.713	14.6337	233.845
10.3744	286.4	10.3504	277.595	13.3573	210.998	11.7719	188.112	9.64461	451.58	11.5716	279.128	13.0931	188.967	11.7719	188.112	11.2321	295.972	11.6705	294.488	12.7098	195.044	14.1417	187.577	14.1975	221.828	15.2545	194.779	14.1366	183.746	12.0198	240.608	12.684	221.715	12.6709	232.925	13.0935	209.863	12.7278	195.642	14.0949	178.22	13.052	286.729	13.6552	255.431	12.5149	170.4	14.8212	238.585
10.5259	293.805	10.5212	284.743	13.5159	215.124	11.9527	191.322	9.8137	462.816	11.7494	285.828	13.2643	192.198	11.9527	191.322	11.4088	303.855	11.8332	301.808	12.8783	198.433	14.3192	190.836	14.3758	226.809	15.4319	199.437	14.3186	187.562	12.1848	246.234	12.8561	226.565	12.8442	237.826	13.2687	214.658	12.9025	199.519	14.2672	181.585	13.2346	291.901	13.8165	260.606	12.6806	174.965	15.0096	242.687
10.6789	302.252	10.6941	292.252	13.6763	219.222	12.1361	194.163	9.98182	473.45	11.9279	293.09	13.4375	195.476	12.1361	194.163	11.5884	312.292	11.9978	308.551	13.0487	202.368	14.499	193.86	14.5561	232.653	15.6112	203.607	14.5027	191.152	12.3517	251.707	13.0294	231.064	13.0193	242.488	13.4466	218.573	13.0786	203.587	14.4418	184.96	13.421	297.804	13.9775	266.552	12.8477	178.856	15.1986	247.619
10.8341	309.383	10.8692	298.557	13.8384	223.523	12.3227	197.599	10.1486	484.651	12.1067	300.517	13.6134	199.074	12.3227	197.599	11.7706	319.626	12.1643	315.951	13.221	205.624	14.6809	197.433	14.7382	238.192	15.7926	208.026	14.6885	195.799	12.5209	257.89	13.2036	236.372	13.1962	247.902	13.6276	223.675	13.2563	207.295	14.6188	188.691	13.6116	303.509	14.1387	272.104	13.0163	183.062	15.3878	252.19
10.9914	317.864	11.0467	306.989	14.0025	228.047	12.5119	201.023	10.3137	496.542	12.2858	307.062	13.7924	203.077	12.5119	201.023	11.9544	327.468	12.3327	322.839	13.3954	209.665	14.8648	201.085	14.9224	244.189	15.9764	212.007	14.8766	199.151	12.6928	264.424	13.3788	241.922	13.3749	253.308	13.8116	228.356	13.4358	211.999	14.7984	192.014	13.8063	309.595	14.3001	277.331	13.1862	187.529	15.5772	257.319
11.1508	325.813	11.2262	314.267	14.1687	232.514	12.7039	204.056	10.4772	507.739	12.465	314.739	13.9748	206.779	12.7039	204.056	12.1394	335.327	12.5033	329.566	13.5722	213.516	15.0505	204.409	15.1088	250.224	16.1627	217.397	15.0665	203.528	12.868	271.107	13.5544	247.576	13.5552	259.316	13.9983	233.151	13.6174	216.149	14.9805	195.799	14.0046	315.775	14.4623	282.947	13.3572	192.068	15.7666	262.382
11.3126	333.444	11.4081	321.092	14.3372	235.93	12.8984	207.885	10.6385	519.996	12.6445	321.934	14.1608	210.909	12.8984	207.885	12.3251	343.294	12.6759	337.268	13.7513	217.501	15.238	208.641	15.2974	257.057	16.3515	222.418	15.2585	207.352	13.0468	277.124	13.7307	253.302	13.7374	263.877	14.1876	238.875	13.8013	220.959	15.1658	199.229	14.2066	322.032	14.6251	288.731	13.5297	196.952	15.9565	267.303
11.4764	342.15	11.5921	328.449	14.5079	240.404	13.0955	211.414	10.7974	531.365	12.8246	328.616	14.3504	214.914	13.0955	211.414	12.5105	351.258	12.8505	343.613	13.9326	221.854	15.4271	212.17	15.4881	264.199	16.5425	227.401	15.4529	212.15	13.2294	283.281	13.9076	259.316	13.9215	270.096	14.3794	243.485	13.9879	225.318	15.354	203.234	14.4112	328.052	14.7894	294.699	13.7033	201.321	16.1466	272.454
11.6426	350.12	11.7783	336.175	14.6809	245.107	13.2946	214.855	10.9538	543.536	13.0055	335.506	14.5435	219.265	13.2946	214.855	12.6955	359.17	13.0269	350.643	14.1161	225.768	15.6176	216.066	15.6812	271.51	16.7357	232.416	15.6493	216.269	13.4157	290.332	14.0858	264.824	14.1072	276.576	14.5735	248.843	14.1775	230.254	15.5455	206.952	14.6178	333.871	14.955	300.717	13.8782	206.334	16.3376	277.365
11.8112	357.873	11.966	344.058	14.856	249.949	13.4956	218.531	11.1073	556.243	13.1875	343.191	14.7401	223.721	13.4956	218.531	12.8797	367.129	13.2051	358.271	14.3016	230.485	15.8096	219.717	15.8763	279.385	16.9311	238.267	15.8482	220.817	13.6057	297.11	14.2656	271.587	14.2948	281.907	14.7692	254.041	14.3707	235.066	15.7401	210.966	14.8253	339.939	15.1224	306.447	14.0546	211.817	16.5296	283.189
11.982	366.066	12.1556	351.254	15.0332	254.23	13.6984	222.544	11.2578	569.051	13.3701	350.126	14.9398	227.533	13.6984	222.544	13.0629	376.232	13.3848	365.786	14.4889	234.81	16.0027	223.912	16.0732	287.35	17.1282	243.536	16.0493	225.564	13.799	304.027	14.4471	278.473	14.4843	288.291	14.9669	260.273	14.5677	239.469	15.9384	214.824	15.0331	346.83	15.2922	312.242	14.2326	216.991	16.7227	288.45
12.1553	374.445	12.3464	358.608	15.2124	259.092	13.9023	226.277	11.405	582.058	13.5535	357.617	15.1425	232.577	13.9023	226.277	13.2453	385.109	13.5661	373.312	14.6776	239.065	16.1969	227.397	16.2718	295.772	17.3271	250.032	16.2525	230.223	13.9954	310.815	14.6307	284.741	14.6756	294.026	15.1662	265.853	14.7688	245.008	16.1398	218.938	15.2402	352.396	15.4644	318.041	14.4123	221.814	16.9173	293.992
12.3306	383.012	12.5381	367.133	15.3936	263.812	14.1074	229.925	11.5487	594.99	13.7378	364.531	15.3473	237.115	14.1074	229.925	13.4267	393.923	13.7484	380.922	14.8678	243.29	16.392	231.284	16.4714	304.105	17.5278	255.852	16.4581	235.782	14.1944	318.684	14.8165	291.855	14.8689	300.25	15.3669	272.045	14.9739	250.321	16.3449	223.512	15.4463	358.509	15.6387	323.863	14.5938	227.254	17.1136	299.973
12.5084	392.567	12.7305	374.646	15.5764	269.27	14.313	233.935	11.6888	608.001	13.9227	372.645	15.5542	240.814	14.313	233.935	13.6074	403.49	13.9314	388.895	15.0595	247.103	16.5877	235.325	16.6722	312.334	17.7297	262.751	16.6658	240.859	14.3957	325.033	15.0046	298.996	15.0642	306.714	15.5691	278.781	15.1829	255.898	16.5533	227.835	15.6502	365.646	15.8158	329.97	14.7773	232.739	17.3119	305.109
12.6885	401.072	12.9231	382.413	15.7612	273.989	14.5188	237.252	11.8252	620.435	14.1082	380.668	15.7623	245.442	14.5188	237.252	13.788	412.909	14.1149	397.433	15.253	251.459	16.7836	239.663	16.8734	321.321	17.933	268.937	16.8755	245.398	14.599	333.158	15.1951	306.199	15.2617	313.168	15.7727	285.049	15.3957	261.107	16.7653	232.211	15.8516	371.805	15.9955	335.843	14.9627	237.521	17.512	310.913
12.8708	410.08	13.1157	390.888	15.9476	279.158	14.7241	241.136	11.9576	632.901	14.2947	389.18	15.9714	249.531	14.7241	241.136	13.9693	423.255	14.2987	406.007	15.4484	256.906	16.9792	243.927	17.075	329.889	18.1369	274.879	17.087	250.886	14.8041	340.375	15.3878	313.856	15.4611	320.107	15.9777	292.414	15.6119	266.928	16.9807	237.08	16.05	379.261	16.1781	342.174	15.1508	243.23	17.7139	316.7
13.0556	419.249	13.308	398.826	16.1359	284.635	14.9286	245.129	12.0864	645.46	14.4819	397.494	16.1811	254.511	14.9286	245.129	14.1519	433.139	14.4826	414.976	15.6461	261.929	17.174	248.062	17.2768	338.398	18.3412	281.56	17.3001	255.791	15.0106	348.164	15.5828	320.562	15.6626	326.274	16.1842	298.836	15.8311	272.552	17.1992	241.541	16.2451	386.283	16.3635	348.425	15.3415	248.534	17.9176	323.191
13.2429	429.228	13.5	406.568	16.3256	289.989	15.1318	249.683	12.2116	658.247	14.6703	404.72	16.3913	259.809	15.1318	249.683	14.3367	443.27	14.6669	424.019	15.8458	266.838	17.3675	252.692	17.4785	346.766	18.5452	289.152	17.5144	261.449	15.2184	356.612	15.7794	328.395	15.8656	332.745	16.392	306.179	16.053	278.69	17.4206	246.135	16.4366	393.471	16.5522	354.274	15.5352	254.337	18.1226	328.227
13.4326	438.835	13.6912	415.393	16.5169	295.241	15.3332	253.28	12.3332	670.504	14.8599	413.649	16.6014	264.181	15.3332	253.28	14.524	452.543	14.8519	432.762	16.0478	271.953	17.5592	257.64	17.68	355.684	18.749	296.472	17.7295	266.829	15.4272	364.388	15.9779	335.379	16.0698	340.251	16.6012	312.819	16.2775	285.563	17.6442	251	16.6247	399.769	16.744	361.267	15.7314	259.727	18.3286	333.971
13.6246	448.287	13.8818	423.772	16.7091	300.436	15.5327	257.733	12.4515	682.483	15.0505	422.745	16.8108	269.411	15.5327	257.733	14.7146	462.31	15.038	441.694	16.2517	277.401	17.7486	261.496	17.8806	364.654	18.9521	303.464	17.9449	272.671	15.6371	373.528	16.1773	343.888	16.2743	347.493	16.8117	319.65	16.5035	292.545	17.8697	255.625	16.8099	407.377	16.939	367.952	15.93	265.043	18.5351	339.894
13.8191	458.033	14.0717	432.825	16.902	306.51	15.7299	262.384	12.5667	695.404	15.2424	432.087	17.0193	274.736	15.7299	262.384	14.9089	471.648	15.2259	450.386	16.4575	282.958	17.9355	266.411	18.0796	373.497	19.1541	311.494	18.1597	278.626	15.8474	382.655	16.3774	351.277	16.4785	354.327	17.0233	327.711	16.7308	299.032	18.0962	261.078	16.9928	415.621	17.1373	375.186	16.1304	271.095	18.7415	345.764
14.0157	468.143	14.2612	441.898	17.0953	312.284	15.9246	266.865	12.6792	707.182	15.4352	441.494	17.2268	280.177	15.9246	266.865	15.1067	480.286	15.4159	460.248	16.6645	287.917	18.1195	270.46	18.277	382.718	19.3549	319.118	18.3733	284.705	16.0581	392.001	16.5775	359.554	16.6815	362.07	17.2358	334.586	16.9592	305.944	18.3232	266.059	17.1743	422.891	17.3389	382.44	16.3322	276.743	18.9473	351.488
14.2146	477.356	14.4508	451.759	17.2881	317.558	16.1171	271.3	12.7893	719.44	15.6291	450.307	17.4326	285.03	16.1171	271.3	15.3079	487.482	15.6085	468.148	16.8726	293.447	18.3005	275.394	18.4719	392.47	19.554	327.117	18.5848	291.497	16.269	401.48	16.7772	366.476	16.883	369.59	17.4495	342.115	17.1875	312.582	18.5501	271.187	17.3552	430.283	17.5437	389.192	16.5352	282.341	19.1517	358.092
14.416	486.661	14.6403	460.601	17.4801	322.984	16.3071	275.798	12.8974	731.674	15.8238	459.496	17.6368	290.934	16.3071	275.798	15.5124	495.102	15.8042	477.16	17.0815	298.924	18.4782	279.845	18.6644	401.676	19.751	334.798	18.7939	297.746	16.48	411.022	16.9755	374.872	17.082	377.31	17.6638	348.759	17.4159	319.417	18.7766	277.691	17.5363	438.298	17.7519	397.19	16.7391	288.079	19.3544	364.509
14.6192	495.832	14.83	470.136	17.6705	328.791	16.4949	280.316	13.0039	743.094	16.0193	469.073	17.8395	295.704	16.4949	280.316	15.7195	501.701	16.0028	485.064	17.2904	303.767	18.653	283.712	18.8537	411.939	19.9454	343.037	18.9999	304.216	16.6911	421.388	17.1725	383.02	17.2779	385.096	17.8787	356.745	17.6433	326.495	19.0024	282.934	17.7183	445.733	17.9632	405.025	16.944	294.213	19.5548	371.251
14.824	504.299	15.0201	479.235	17.8588	334.331	16.6806	285.432	13.1089	754.273	16.2156	478.08	18.0407	301.166	16.6806	285.432	15.9285	508.554	16.2041	491.893	17.4991	309.617	18.8248	287.978	19.0403	423.155	20.1369	351.508	19.2026	311.695	16.9023	431.628	17.3676	391.948	17.4704	392.951	18.0938	364.996	17.8696	332.808	19.2271	288.877	17.9022	453.894	18.1777	412.991	17.1494	299.832	19.7527	377.933
15.0298	512.729	15.2107	487.635	18.0447	339.98	16.8647	289.335	13.213	764.628	16.4127	486.431	18.2408	307.096	16.8647	289.335	16.1389	516.255	16.408	498.097	17.7074	314.407	18.994	292.534	19.2242	433.837	20.3256	360.15	19.4015	318.993	17.1137	440.912	17.5607	400.477	17.6588	400.113	18.3089	372.57	18.0939	339.215	19.451	294.803	18.0885	462.373	18.3951	420.306	17.3549	305.109	19.9479	384.512
15.2362	522.903	15.4018	496.09	18.2281	345.958	17.047	293.803	13.3163	773.888	16.6103	494.889	18.4397	312.495	17.047	293.803	16.3501	525.715	16.6139	504.867	17.9143	319.494	19.1606	296.624	19.4058	445.389	20.5114	368.366	19.5966	326.286	17.3254	450.915	17.7521	409.863	17.8433	408.32	18.5239	380.715	18.3165	347.081	19.6736	300.151	18.2775	471.288	18.6154	428.187	17.5605	311.975	20.14	391.502
15.4422	532.122	15.5932	504.67	18.4095	350.899	17.2282	298.668	13.4192	783.841	16.8085	503.449	18.6376	318.086	17.2282	298.668	16.5615	536.483	16.8209	510.883	18.1195	325.051	19.3246	300.761	19.5857	457.388	20.6942	376.934	19.7878	333.224	17.5372	459.476	17.9418	419.727	18.0234	415.728	18.7385	389.4	18.5368	353.558	19.895	305.669	18.4698	479.398	18.8382	435.303	17.766	317.945	20.3289	398.676
15.648	541.557	15.7851	512.486	18.5886	356.185	17.4082	302.622	13.5221	793.629	17.007	511.365	18.8344	323.291	17.4082	302.622	16.7723	547.921	17.0284	517.318	18.3229	329.801	19.4862	304.672	19.7644	469.571	20.874	385.94	19.9751	341.037	17.7485	468.574	18.1301	429.725	18.1995	423.375	18.9526	398.202	18.7542	360.533	20.1152	312.449	18.6653	488.42	19.0634	443.02	17.9715	323.764	20.5148	406.387
15.8531	551.525	15.9778	520.254	18.7661	361.857	17.5874	307.548	13.625	803.559	17.2055	518.305	19.0301	328.654	17.5874	307.548	16.9824	560.504	17.2354	524.524	18.5241	335.727	19.6456	308.594	19.9428	480.825	21.0512	394.832	20.1585	348.592	17.9588	476.715	18.3172	439.527	18.371	430.772	19.1661	407.633	18.9685	368.291	20.3338	318.435	18.8643	497.586	19.2905	451.133	18.1771	330.677	20.6974	414.051
16.0575	562.552	16.1709	528.56	18.9421	367.552	17.766	312.182	13.728	813.74	17.4038	525.364	19.2246	334.536	17.766	312.182	17.1911	572.81	17.4416	532.959	18.723	340.277	19.8029	312.371	20.1212	492.533	21.2257	403.116	20.3381	355.993	18.1677	484.923	18.5039	449.355	18.5386	437.808	19.3788	417.605	19.1794	375.3	20.5512	325.258	19.0664	506.914	19.5194	458.942	18.3828	336.78	20.8769	421.505
16.2611	573.445	16.3646	536.952	19.117	373.16	17.9438	316.468	13.8313	825.755	17.6018	531.938	19.4178	340.051	17.9438	316.468	17.3982	586.037	17.6463	542.6	18.9193	346.18	19.9585	316.426	20.3	502.729	21.3973	412.316	20.5141	363.614	18.3745	492.137	18.6901	458.463	18.7021	444.938	19.5911	426.998	19.3864	383.688	20.7668	331.535	19.2718	516.386	19.7496	466.9	18.589	343.688	21.0536	428.825
16.4641	584.9	16.559	546.169	19.2906	379.417	18.1211	320.598	13.9351	837.119	17.7991	538.113	19.6091	344.976	18.1211	320.598	17.6035	600.713	17.8493	553.218	19.1129	350.759	20.1126	320.754	20.4794	513.066	21.5666	420.905	20.6865	371.019	18.5787	500.409	18.8762	467.458	18.8617	451.71	19.8027	436.78	19.5896	391.961	20.9806	337.918	19.4803	526.567	19.9807	476.224	18.7958	350.687	21.2276	436.822
16.6663	597.382	16.7535	555.246	19.4634	384.114	18.2975	324.269	14.0393	849.255	17.9959	544.37	19.7985	349.903	18.2975	324.269	17.8062	615.17	18.0502	565.224	19.3041	356.444	20.2656	324.307	20.6594	521.463	21.7333	429.41	20.8555	378.853	18.7801	508.658	19.0624	475.043	19.0181	457.91	20.0139	446.83	19.7887	400.919	21.1923	343.721	19.6912	536.776	20.2119	483.99	19.003	357.847	21.3996	444.254
16.8679	609.974	16.9487	564.558	19.6356	389.614	18.4728	328.648	14.144	861.094	18.1919	552.424	19.9859	355.895	18.4728	328.648	18.0064	628.965	18.2489	577.093	19.4927	361.759	20.4175	328.564	20.8398	529.69	21.8979	437.837	21.0216	386.004	18.9786	518.249	19.2486	482.885	19.1715	464.328	20.2247	457.055	19.984	409.685	21.4019	350.471	19.9044	546.173	20.4428	493.186	19.211	364.877	21.5698	451.111
17.0691	623.437	17.1441	574.624	19.8072	394.692	18.6464	332.42	14.2491	873.453	18.3875	560.019	20.171	361.511	18.6464	332.42	18.2034	642.878	18.4453	588.921	19.6787	367.214	20.5682	332.391	21.0203	537.623	22.0606	445.94	21.1851	392.938	19.1742	529.282	19.4345	489.506	19.3224	470.803	20.4353	465.975	20.1757	418.649	21.6088	356.817	20.1189	557.721	20.6727	502.775	19.4198	372.582	21.7386	458.739
17.27	637.635	17.3397	584.692	19.9787	400.67	18.8182	336.537	14.3544	884.95	18.5823	569.786	20.3534	366.684	18.8182	336.537	18.3973	655.886	18.6397	601.608	19.8622	372.539	20.7182	336.078	21.2005	544.518	22.2217	454.604	21.3461	399.891	19.3675	541.215	19.6195	495.47	19.4709	476.666	20.6456	475.346	20.364	428.021	21.8128	363.533	20.3341	568.09	20.9015	512.723	19.6294	379.923	21.9065	465.432
17.4707	650.955	17.535	595.799	20.1497	405.811	18.9878	340.407	14.46	895.08	18.7765	580.93	20.5327	372.105	18.9878	340.407	18.588	669.55	18.832	612.24	20.043	378.719	20.8668	340.594	21.38	553.349	22.3817	462.796	21.5053	407.095	19.5587	553.773	19.8032	501.336	19.6177	482.76	20.8557	484.107	20.5496	437.328	22.0138	370.467	20.5493	578.322	21.1283	523.48	19.8398	386.424	22.0737	472.681
17.6717	664.867	17.7302	606.825	20.3205	411.052	19.1548	344.776	14.5655	905.06	18.9702	592.43	20.7089	377.612	19.1548	344.776	18.7763	683.3	19.0223	624.128	20.2214	384.512	21.0143	343.475	21.5589	562.241	22.5411	470.58	21.6629	414.544	19.7482	565.684	19.9844	507.181	19.763	488.649	21.0654	492.119	20.7332	446.112	22.212	377.959	20.764	588.34	21.353	533.617	20.0508	393.368	22.2406	479.523
17.873	678.512	17.9247	618.122	20.4905	416.677	19.3191	348.057	14.6708	915.085	19.1635	603.022	20.8817	383.562	19.3191	348.057	18.9619	696.297	19.2108	634.638	20.3969	389.896	21.1604	347.682	21.7365	574.023	22.7	478.997	21.8192	421.651	19.9366	578.078	20.1624	513.687	19.9071	494.582	21.2748	500.962	20.9153	454.531	22.4073	384.161	20.9775	598.395	21.5751	543.534	20.2622	400.704	22.4075	485.077
18.0749	691.624	18.1186	629.473	20.6598	421.848	19.4804	352.059	14.7759	923.694	19.3566	614.354	21.0509	389.233	19.4804	352.059	19.1455	709.556	19.3976	643.462	20.5698	395.149	21.3047	351.625	21.913	586.86	22.8584	486.728	21.9745	428.636	20.1241	589.861	20.3363	520.594	20.0503	501.778	21.4835	509.927	21.0965	462.924	22.6002	391.602	21.1898	608.37	21.7944	553.682	20.4741	407.733	22.5744	491.355
18.2775	704.496	18.3115	640.652	20.8281	427.002	19.6387	355.992	14.8803	932.575	19.5494	626.899	21.2164	394.355	19.6387	355.992	19.3273	723.432	19.5825	653.513	20.7402	401.356	21.4474	355.134	22.0878	601.19	23.0166	494.844	22.129	435.752	20.3111	601.983	20.5057	529.447	20.1934	508.998	21.6916	519.12	21.2777	470.469	22.7908	398.694	21.4005	618.169	22.0105	564.929	20.6858	415.632	22.7409	496.334
18.4809	717.361	18.5031	651.579	20.9952	431.925	19.7941	359.248	14.9838	940.676	19.7421	637.376	21.3784	399.171	19.7941	359.248	19.5081	737.049	19.7655	663.179	20.9081	407.167	21.5882	358.967	22.2614	614.798	23.1745	503.418	22.2835	443.367	20.4972	613.02	20.6697	538.809	20.3362	516.689	21.8987	528.859	21.4589	477.714	22.9795	405.409	21.609	628.202	22.2234	574.653	20.8973	422.743	22.9072	500.568
18.6852	729.953	18.6935	661.246	21.161	436.776	19.947	362.867	15.0864	948.171	19.9352	646.608	21.5372	404.562	19.947	362.867	19.6878	750.592	19.9465	673.072	21.0733	412.848	21.7268	363.101	22.433	629.338	23.3323	511.685	22.4379	450.329	20.6826	623.525	20.8282	548.594	20.4793	524.227	22.1045	538.949	21.6407	485.019	23.1665	412.368	21.8149	638.628	22.4325	584.704	21.1077	431.831	23.0731	505.988
18.8907	742.679	18.8825	671.747	21.3256	441.653	20.0974	367.001	15.1879	955.614	20.1282	656.814	21.6927	410.394	20.0974	367.001	19.8671	764.312	20.1257	682.313	21.2364	418.685	21.8627	367.22	22.6034	642.537	23.4896	519.487	22.5928	456.598	20.8673	632.785	20.9809	558.996	20.6228	532.67	22.3085	549.604	21.823	491.508	23.352	419.055	22.018	648.297	22.638	595.04	21.3171	439.812	23.2382	510.635
19.0966	756.601	19.0697	681.018	21.4888	446.959	20.2459	371.026	15.2878	964.268	20.3216	666.32	21.845	415.565	20.2459	371.026	20.0461	775.505	20.3029	692.906	21.3972	423.65	21.9963	371.185	22.7724	655.646	23.6464	527.42	22.748	463.071	21.051	641.39	21.128	569.218	20.7663	541.061	22.5102	560.794	22.0057	497.168	23.5363	425.115	22.2178	658.428	22.8394	604.623	21.5249	447.933	23.4025	514.675
19.3028	769.037	19.2555	690.27	21.6507	451.487	20.3925	374.245	15.3861	973.132	20.5154	674.949	21.9945	421.777	20.3925	374.245	20.2251	787.155	20.4783	702.948	21.5554	429.035	22.1273	375.433	22.9404	668.183	23.8025	534.134	22.9037	470.024	21.2336	649.533	21.27	579.519	20.9101	549.203	22.7093	572.002	22.1886	502.514	23.7199	431.835	22.4139	667.962	23.0371	613.854	21.7308	457.339	23.5657	521.228
19.5087	781.925	19.4397	699.674	21.8115	455.946	20.5376	378.03	15.483	983.283	20.7095	684.52	22.1416	427.1	20.5376	378.03	20.4038	797.363	20.652	712.791	21.7117	434.456	22.2552	379.124	23.1073	679.605	23.9575	542.707	23.0598	475.432	21.4148	657.015	21.4075	588.811	21.0539	557.212	22.9052	583.603	22.3711	507.512	23.9026	438.95	22.606	676.495	23.2311	623.801	21.9344	465.811	23.7277	527.051
19.7134	794.959	19.6225	709.475	21.9711	460.408	20.6811	382.376	15.5778	995.329	20.9037	691.889	22.2866	432.77	20.6811	382.376	20.5822	809.394	20.8239	722.59	21.8661	439.854	22.3801	382.903	23.2733	690.023	24.1113	550.037	23.216	481.417	21.5947	666.046	21.541	598.234	21.1975	564.217	23.098	595.706	22.5528	512.764	24.0845	445.058	22.7941	686.219	23.4218	633.012	22.1353	474.559	23.8881	534.214
19.9166	807.466	19.8041	719.551	22.1297	465.362	20.8235	386.25	15.6708	1007.77	21.0973	700.957	22.4301	437.879	20.8235	386.25	20.7607	821.175	20.9941	731.866	22.019	444.682	22.5018	386.717	23.4382	699.015	24.2636	557.945	23.3721	487.562	21.7729	674.922	21.6716	607.518	21.3405	571.686	23.2875	608.128	22.7331	518.295	24.2655	450.287	22.978	696.177	23.6093	642.824	22.334	483.121	24.0472	542.053
20.1177	820.084	19.9846	729.171	22.2871	469.533	20.9646	389.61	15.7618	1019.81	21.29	709.835	22.5723	442.745	20.9646	389.61	20.9387	832.519	21.1626	740.519	22.1709	450.038	22.6201	390.827	23.6014	708.176	24.4144	565.735	23.5279	493.623	21.9496	685.872	21.8	616.034	21.4824	578.728	23.4737	620.206	22.9115	525.719	24.4453	456.759	23.158	705.293	23.7941	652.592	22.5301	491.925	24.2043	549.599
20.3161	833.001	20.1642	739.318	22.4437	474.283	21.1047	394.161	15.8509	1033.29	21.481	718.337	22.7138	448.719	21.1047	394.161	21.1167	843.998	21.3293	747.676	22.3222	454.313	22.7354	394.097	23.7629	717.497	24.5633	574.103	23.6834	499.82	22.1255	696.878	21.927	624.782	21.6228	585.376	23.6568	631.607	23.0878	534.254	24.6237	462.376	23.3341	714.436	23.9762	662.454	22.7237	500.576	24.3597	557.061
20.5112	844.371	20.3427	749.702	22.5991	479.278	21.2438	397.298	15.938	1045.76	21.6697	726.764	22.8548	453.261	21.2438	397.298	21.2942	856.504	21.4939	754.692	22.4733	458.903	22.8474	398.271	23.9225	726.626	24.7105	583.274	23.838	506.675	22.3	709.148	22.0532	632.889	21.7611	592.681	23.8368	643.25	23.2612	543.493	24.8004	468.035	23.5066	723.687	24.156	671.843	22.9152	508.848	24.5133	564.576
20.7027	857.247	20.5204	760.105	22.7534	483.534	21.3819	401.433	16.0231	1055.84	21.8553	734.627	22.996	457.636	21.3819	401.433	21.4713	869.535	21.6561	762.065	22.6242	462.811	22.9565	401.679	24.0798	736.767	24.8559	591.778	23.992	513.132	22.4734	721.596	22.1795	639.956	21.8971	599.099	24.0141	655.247	23.432	554.779	24.9755	473.798	23.6753	733.079	24.3338	680.681	23.1046	517.54	24.665	571.408
20.8901	869.932	20.6969	770.414	22.9065	488.528	21.5188	405.702	16.106	1066.09	22.0373	743.355	23.1372	463.038	21.5188	405.702	21.648	883.259	21.8162	769.815	22.7756	467.342	23.0626	404.815	24.2348	747.731	24.9996	601.059	24.1448	520.43	22.6458	734.542	22.3059	648.134	22.0305	606.032	24.1886	665.607	23.6	564.94	25.1488	479.949	23.8408	742.196	24.51	689.742	23.2918	526.076	24.815	578.307
21.0735	882.439	20.8721	780.575	23.0586	494.057	21.6545	409.277	16.187	1075.83	22.2154	752.361	23.2788	466.994	21.6545	409.277	21.8241	895.509	21.9742	778.648	22.9271	471.415	23.1661	408.238	24.3874	759.78	25.1415	610.996	24.2964	527.864	22.8171	746.925	22.4329	655.87	22.1614	612.903	24.3606	675.919	23.7653	575.461	25.3203	486.047	24.0032	751.632	24.6842	699.284	23.4768	534.936	24.9632	585.137
21.2529	895.725	21.046	791.463	23.2097	499.435	21.7887	412.718	16.266	1085.89	22.3891	761.408	23.4209	470.855	21.7887	412.718	21.9996	908.547	22.1299	789.202	23.0788	475.044	23.267	412.056	24.5382	772.328	25.2818	619.433	24.4467	535.956	22.9875	758.785	22.5606	663.913	22.2899	619.837	24.5303	687.289	23.9279	585.408	25.4896	493.701	24.1626	761.242	24.8569	708.433	23.6595	542.819	25.1096	591.324
21.4281	907.772	21.2186	800.782	23.3599	504.139	21.9212	417.011	16.3429	1093.92	22.5583	769.972	23.5635	473.904	21.9212	417.011	22.1745	921.142	22.2838	799.112	23.2305	478.422	23.3656	415.02	24.687	785.091	25.4205	627.961	24.5952	544.365	23.1569	769.676	22.6889	672.024	22.4161	626.824	24.6975	697.282	24.0878	595.033	25.6569	500.926	24.3196	770.876	25.0276	718.128	23.8396	551.421	25.2542	598.12
21.5995	920.435	21.3896	810.766	23.5091	509.734	22.052	420.591	16.4178	1102.9	22.7232	779.419	23.7066	478.313	22.052	420.591	22.3486	931.61	22.4358	809.685	23.3818	482.18	23.4622	418.226	24.8345	797.904	25.5575	636.508	24.7416	551.971	23.3249	779.903	22.8177	678.864	22.5401	634.56	24.8626	707.42	24.2451	602.623	25.8218	507.382	24.474	780.652	25.1963	727.393	24.0169	560.275	25.397	604.522
21.7672	932.716	21.5587	819.982	23.6571	515.405	22.1809	423.888	16.4904	1111.84	22.8841	788.865	23.8496	480.971	22.1809	423.888	22.5216	943.495	22.5859	819.305	23.5328	485.749	23.557	421.366	24.9811	810.67	25.6932	644.449	24.8857	560.294	23.4916	790.025	22.9472	685.527	22.6625	641.678	25.0257	718.114	24.4001	610.329	25.9845	514.504	24.6262	790.406	25.3627	737.1	24.1907	568.043	25.5377	611.947
21.9318	944.843	21.7261	829.453	23.8039	521.203	22.3078	427.584	16.5609	1120.88	23.0408	798.451	23.9922	484.951	22.3078	427.584	22.6935	954.459	22.734	829.738	23.683	489.573	23.6504	423.83	25.1268	822.704	25.8277	652.479	25.0274	567.935	23.6566	798.929	23.0771	692.401	22.7835	647.153	25.1872	728.237	24.5523	618.19	26.1447	521.802	24.7763	799.901	25.5265	746.438	24.3611	576.073	25.6766	618.712
22.0934	956.459	21.8914	838.977	23.9495	526.153	22.4328	432.115	16.6289	1130.1	23.1941	807.558	24.1342	488.233	22.4328	432.115	22.8639	966.466	22.8798	838.949	23.8321	493.698	23.7426	427.322	25.272	835.303	25.9611	660.087	25.1664	575.654	23.8204	807.41	23.2068	699.554	22.9033	654.137	25.3469	737.74	24.7023	625.705	26.3027	528.908	24.9248	809.232	25.6875	756.636	24.5281	584.087	25.8131	626.273
22.2522	968.252	22.0545	848.14	24.0935	531.709	22.5553	435.149	16.6947	1139.71	23.3441	816.889	24.2748	491.865	22.5553	435.149	23.0327	977.977	23.0235	846.388	23.9796	498.177	23.834	430.253	25.417	845.496	26.0935	668.047	25.3025	582.421	23.9827	816.703	23.3363	706.396	23.0219	660.148	25.5052	747.436	24.8497	632.842	26.4582	536.31	25.0714	818.862	25.845	765.988	24.6918	592.169	25.9479	633.204
22.4091	979.744	22.2149	857.499	24.236	536.998	22.6754	438.953	16.7581	1149.48	23.4912	825.588	24.4137	496.39	22.6754	438.953	23.1995	989.123	23.1648	854.289	24.1257	504.119	23.9249	433.185	25.5614	855.124	26.2247	675.627	25.4359	589.045	24.1434	825.054	23.4649	713.783	23.1394	664.985	25.6622	758.126	24.9943	640.45	26.6113	543.704	25.2168	828.219	25.9987	775.676	24.8522	600.672	26.0805	640.065
22.5639	991.465	22.373	865.806	24.3767	542.174	22.7924	442.578	16.8189	1159.2	23.6358	833.386	24.5506	500.364	22.7924	442.578	23.3643	1000.83	23.3037	861.486	24.2703	509.628	24.0156	436.362	25.7058	864.804	26.3546	682.856	25.5665	596.544	24.303	835.23	23.5931	721.603			25.8182	767.396	25.1365	648.754	26.7621	550.322	25.3607	836.467	26.1483	784.554	25.0097	608.645	26.2111	646.589
22.7171	1003.26	22.5283	874.87	24.5154	547.314	22.9058	445.848	16.877	1168.3	23.778	842.661	24.6855	505.148	22.9058	445.848	23.5271	1012.71	23.44	868.819	24.4132	515.31	24.106	440.301	25.8495	874.321	26.4831	690.538	25.6943	603.102	24.461	845.558	23.7202	730.091			25.9733	777.927	25.2762	657.605	26.9103	557.536	25.503	845.901	26.2935	793.214	25.1644	615.821	26.3397	653.276
22.8687	1015.7	22.6808	883.982	24.6518	553.034	23.0155	449.251	16.9327	1177.95	23.9185	850.983	24.8178	510.556	23.0155	449.251	23.6876	1024.17	23.5738	876.899	24.5545	521.501	24.1959	445.176	25.9925	883.486	26.61	698.82	25.8192	609.971	24.6177	855.703	23.8465	738.795			26.1277	787.986	25.4136	665.842	27.0561	564.85	25.644	855.348	26.434	802.221	25.3165	623.814	26.4666	659.863
23.0187	1027.29	22.8307	893.491	24.7857	559.105	23.1208	453.009	16.9856	1186.29	24.0577	858.832	24.9479	516.413	23.1208	453.009	23.8457	1035.53	23.7049	884.861	24.6942	527.239	24.2857	449.483	26.1346	893.365	26.7353	706.008	25.9413	616.451	24.7733	866.899	23.9712	746.837			26.2816	798.286	25.5488	674.691	27.1994	571.723	25.7839	864.185	26.5702	810.646	25.4664	630.471	26.5917	665.86
23.1675	1039.23	22.9776	902.671	24.9172	565.814	23.2215	456.767	17.0361	1194.72	24.196	867.672	25.0756	520.948	23.2215	456.767	24.0016	1047.35	23.8332	893.395	24.8321	532.418	24.3749	454.509	26.2755	903.332	26.8588	713.691	26.0605	623.315	24.9276	878.108	24.0942	755.552			26.4349	808.436	25.6822	682.776	27.3402	578.625	25.9224	872.739	26.7023	819.627	25.6146	638.102	26.7153	672.126
23.315	1051.5	23.122	910.067	25.0458	572.931	23.3174	460.381	17.0839	1201.97	24.3337	875.656	25.2011	526.626	23.3174	460.381	24.1553	1057.91	23.959	900.976	24.9679	537.162	24.4636	460.365	26.4152	913.575	26.9803	721.944	26.1774	630.257	25.0802	889.694	24.2149	763.208			26.5881	819.055	25.8137	690.288	27.4784	585.644	26.0599	883.534	26.8309	828.734	25.7614	645.805	26.8376	678.533
23.4614	1063.36	23.2638	919.656	25.1714	579.819	23.4087	463.722	17.1291	1208.91	24.471	883.594	25.3247	531.163	23.4087	463.722	24.3067	1069.15	24.0824	908.758	25.1016	541.826	24.5514	467.172	26.5529	924.972	27.0998	729.302	26.2914	636.925	25.2317	900.396	24.3325	770.769			26.7409	829.71	25.9436	697.769	27.6142	592.056	26.1963	893.059	26.9567	837.523	25.9066	653.038	26.9585	684.56
23.607	1075.19	23.4029	927.493	25.2942	587.947	23.4949	466.646	17.172	1215.4	24.6087	891.202	25.4472	535.904	23.4949	466.646	24.456	1079.94	24.2036	916.626	25.2333	546.833	24.6381	473.75	26.6884	936.107	27.2174	736.081	26.4033	644.196	25.3815	910.512	24.447	777.883			26.8936	840.554	26.0716	704.238	27.747	599.326	26.3314	901.743	27.0805	846.684	26.0503	660.536	27.0781	690.443
23.7523	1086.84	23.5393	935.526	25.414	597.042	23.5766	470.185	17.2124	1222.26	24.7465	898.118	25.569	540.837	23.5766	470.185	24.6035	1090.15	24.3227	923.633	25.3629	550.953	24.7236	480.333	26.8215	947.692	27.3327	743.374	26.5128	650.726	25.5297	920.135	24.5582	785.359			27.0459	850.512	26.1982	711.178	27.8773	606.205	26.4652	911.225	27.203	855.484	26.192	667.679	27.1961	696.686
23.8969	1098.02	23.6734	944.213	25.5309	605.499	23.6538	474.786	17.2507	1229.49	24.8847	906.948	25.6906	545.959	23.6538	474.786	24.7488	1100.1	24.4402	931.356	25.4904	555.771	24.8077	486.58	26.9518	958.01	27.4458	751.269	26.6206	658.226	25.676	929.184	24.6659	792.617			27.198	860.533	26.3229	716.866	28.0051	612.395	26.5973	920.633	27.3252	864.03	26.3316	674.844	27.3121	702.301
24.0413	1108.43	23.8045	952.722	25.6449	615.344	23.7276	479.522	17.287	1236.19	25.0232	914.48	25.8121	554.613	23.7276	479.522	24.8922	1111.28	24.5565	937.442	25.616	561.847	24.8901	492.804	27.0789	968.964	27.5568	759.361	26.7269	665.041	25.8204	938.892	24.7704	799.004			27.3495	871.249	26.4458	721.546	28.1304	619.682	26.7279	930.189	27.4476	872.837	26.4687	682.155	27.4262	707.056
24.1848	1120.08	23.9328	961.858	25.7562	625.237	23.7984	485.26	17.3213	1242.84	25.162	921.28	25.9335	563.399	23.7984	485.26	25.0335	1121.44	24.6714	945.909	25.7398	568.345	24.9711	500.612	27.2029	979.539	27.6657	766.293			25.963	947.092	24.8723	805.64			27.5004	880.842	26.5672	726.88	28.2534	625.835	26.8569	940.265	27.5707	880.595	26.6034	689.679	27.5382	712.277
24.3276	1131.06	24.0583	969.578	25.8649	634.275	23.8673	491.473	17.3539	1249.71	25.3003	929.348	26.0541	572.654	23.8673	491.473	25.1727	1131.82	24.7854	953.126	25.8617	576.779	25.0505	506.933	27.3235	989.097	27.7724	772.819			26.1036	956.036	24.9717	813.149			27.6506	890.587	26.6869	732.326	28.3741	632.821	26.9842	949.237	27.6952	888.751	26.7355	697.771	27.6479	718.437
24.4693	1141.44	24.1809	978.407	25.9716	644.076	23.9351	497.693	17.3848	1256.99	25.4376	938.454	26.1732	583.492	23.9351	497.693	25.3096	1142.43	24.8985	961.595	25.9816	585.014	25.1284	514.107	27.4411	999.434	27.877	781.327			26.2423	965.465	25.0694	819.502			27.7997	899.649	26.805	738.972	28.4928	638.932	27.1093	959.717	27.8211	898.278	26.865	705.252	27.7549	723.93
24.6099	1152.22	24.3006	987.497	26.0765	653.729	24.0025	502.944	17.4141	1262.65	25.5735	947.202	26.2906	593.829	24.0025	502.944	25.4445	1152.37	25.0109	969.97	26.0994	594.529	25.205	521.289	27.5557	1008.59	27.9796	788.71			26.3791	973.851	25.1653	826.368			27.9476	907.89	26.9215	746.666	28.6091	644.677	27.2322	970.339	27.9484	906.324	26.9919	711.969	27.8594	729.466
24.7492	1162.33	24.418	995.225	26.1798	662.836	24.07	507.96	17.442	1268.77	25.7068	955.62	26.4057	604.173	24.07	507.96	25.5772	1163.06	25.1225	977.03	26.2149	604.404	25.2803	527.977	27.6672	1018.26	28.0801	795.706			26.5142	983.34	25.2602	832.425			28.0944	917.68	27.0363	754.109	28.7236	651.043	27.3526	981.187	28.0769	914.664	27.1163	719.987	27.9614	735.876
24.8874	1172.81	24.5327	1003.02	26.2818	672.621	24.1381	512.98	17.4684	1273.73	25.8369	963.448	26.5184	614.376	24.1381	512.98	25.7078	1173.2	25.2331	984.052	26.3281	614.523	25.3544	535.764	27.7761	1027.55	28.1782	802.582			26.6475	992.623	25.3536	838.298			28.2398	926.931	27.1494	762.932	28.8365	657.781	27.4706	991.589	28.2066	922.168	27.2386	727.603	28.0606	743.179
25.0244	1183.55	24.6453	1011.4	26.3827	681.076	24.2071	517.678	17.4936	1278.62	25.9634	971.312	26.6289	624.714	24.2071	517.678	25.8361	1183.37	25.3432	990.083	26.4389	625.746	25.4271	542.666	27.8825	1037.32	28.2743	809.815			26.7789	1001.88	25.4456	844.435			28.3839	935.79	27.2608	770.768	28.9475	663.557	27.586	1002.35	28.3368	929.914	27.3597	735.166	28.1573	749.941
25.1603	1193.59	24.7559	1019.59	26.4826	688.701	24.2769	521.689	17.5175	1282.86	26.0856	978.807	26.7374	635.744	24.2769	521.689	25.9626	1193.87	25.4521	996.911	26.5474	635.812	25.4984	549.608	27.9866	1047.02	28.3683	817.573			26.9087	1011.5	25.5358	849.527			28.5268	945.548	27.3702	779.329	28.5268	945.548	27.6983	1014.04	28.4678	938.138	27.4798	742.661
25.295	1203.74	24.8647	1027.11	26.5814	697.046	24.3475	524.88	17.5401	1287.17	26.2036	986.384	26.8443	644.904	24.3475	524.88	26.0871	1204.03	25.5599	1002.9	26.6536	646.594	25.5682	556.997	28.0884	1055.93	28.4606	823.738			27.0367	1021.06	25.6241	855.712			28.6685	955.196	27.478	786.559	28.6685	955.196	27.8071	1024.45	28.5991	946.745	27.5993	749.032
25.4281	1214.39	24.9714	1034.49	26.679	705.014	24.4185	528.699	17.5615	1291.44	26.3172	994.275	26.9496	655.968	24.4185	528.699	26.2097	1214.14	25.6666	1009.43	26.7572	657.188	25.6364	564.184	28.188	1066.07	28.551	830.855			27.1632	1030.2	25.7101	860.91			28.8087	964.71	27.5845	793.989	28.8087	964.71	27.9123	1035.01	28.7303	954.801	27.7184	755.588
25.5601	1224	25.0768	1041.72	26.7751	713.073	24.4901	532.583	17.5816	1295.05	26.4268	1001.93	27.0539	666.04	24.4901	532.583	26.3304	1223.78	25.7719	1015.9	26.8587	667.675	25.703	570.624	28.2852	1075.24	28.6397	836.729			27.2879	1039.55	25.7937	867.133			28.9474	974.256	27.6897	800.749	28.9474	974.256	28.0137	1045.87	28.8611	962.765	27.8366	762.833
25.6904	1234.17	25.1806	1049.49	26.8697	720.718	24.5615	537.258	17.6005	1298.8	26.5323	1010	27.157	675.7	24.5615	537.258	26.4491	1233.01	25.8755	1023.13	26.9579	677.914	25.7676	576.626	28.3802	1084.42	28.727	842.618			27.411	1048.72	25.8747	872.488			29.0844	983.374	27.794	806.409	29.0844	983.374	28.1111	1056.86	28.9909	970.554	27.9543	769.7
25.8191	1244.22	25.2833	1056.76	26.9628	728.285	24.6325	543.382	17.6182	1302.95	26.6339	1017.39	27.2592	685.435	24.6325	543.382	26.5656	1242.07	25.9774	1030.05	27.0548	688.267			28.473	1093.23	28.8131	848.951			27.5319	1057.24	25.9534	877.94			29.2196	992.79	27.8971	812.07	29.2196	992.79	28.205	1068.1	29.1195	978.994	28.0711	776.613
25.9463	1253.57	25.3847	1064.4	27.0543	737.191	24.7026	549.955	17.6346	1306.07	26.7326	1024.36	27.3605	694.539	24.7026	549.955	26.6798	1251.14	26.0773	1037.6	27.1498	697.798			28.5632	1102.46	28.898	855.445			27.6509	1065.71	26.0298	883.657			29.3529	1001.8	27.9993	817.524	29.3529	1001.8	28.2959	1079.48			28.1876	783.2
26.0716	1263.01			27.1435	745.341	24.7717	555.489	17.6498	1308.34	26.8282	1030.65	27.4613	704.04	24.7717	555.489	26.7917	1260.26	26.1751	1044.42	27.243	707.03					28.9823	860.834			27.7676	1073.54	26.1037	889.021			29.484	1011.04	28.1003	823.179	29.484	1011.04	28.3839	1090.58			28.3036	789.977
26.1945	1272.94			27.2306	754.234	24.8393	561.731	17.6636	1311.11	26.9219	1038.56	27.5611	712.158	24.8393	561.731	26.9014	1268.89	26.271	1050.91	27.3349	716.255					29.066	867.046			27.8819	1082.26					29.613	1020.22	28.2002	828.56	29.613	1020.22	28.4693	1100.93			28.419	796.499
26.3153	1281.82			27.3158	763.347	24.905	567.325	17.6762	1313.94	27.0135	1044.94	27.6606	720.348	24.905	567.325	27.0084	1277.93	26.3646	1057.27	27.4258	725.661					29.1491	873.128			27.9939	1090.06					29.7395	1029.18	28.2985	835.214	29.7395	1029.18	28.5526	1111.79			28.534	803.117
26.4337	1291.07			27.3984	772.249	24.9688	572.295	17.6875	1315.51	27.1036	1052.27	27.7596	726.847	24.9688	572.295	27.1136	1287.13	26.4559	1063.71	27.5154	733.892					29.2315	878.916			28.1036	1097.83					29.8632	1037.55	28.3954	842.194	29.8632	1037.55	28.6339	1123.44			28.6482	809.391
26.5501	1300.26			27.4786	780.688			17.6974	1317.22	27.1926	1059.35	27.8581	733.263			27.2164	1296.56			27.6044	741.45					29.313	885.027			28.2107	1105.92					29.9845	1046.23	28.4907	848.798	29.9845	1046.23	28.7131	1135.09			28.7614	816.092
26.6643	1308.38			27.5563	789.255			17.7059	1318.75	27.2804	1066.37	27.9559	740.076			27.3173	1304.89			27.6924	747.494															30.1028	1054.06	28.5843	854.634	30.1028	1054.06					28.8736	822.331
26.7767	1317.92			27.6315	796.637			17.7131	1319.43			28.0531	746.32			27.4164	1313.33			27.779	752.423															30.2184	1062.16	28.6761	860.584	30.2184	1062.16					28.9842	828.583
26.8875	1326.88							17.7189	1320.2			28.1491	752.905			27.5141	1321.68			27.864	758.421															30.3313	1071.29	28.7662	865.696	30.3313	1071.29					29.0935	834.789
												28.2434	760.333			27.6102	1330.87			27.9473	765.254															30.4413	1079.42	28.8544	870.843	30.4413	1079.42					29.201	841.555
												28.3352	768.955							28.0285	773.89															30.5488	1087.43	28.9405	876.2	30.5488	1087.43					29.3065	848.184
												28.4242	776.969							28.1073	781.29															30.6535	1095.92	29.0246	880.997	30.6535	1095.92					29.4103	854.932
												28.5096	785.055							28.1841	790.415															30.7555	1103.94	29.1067	886.373	30.7555	1103.94					29.5122	861.482
												28.5912	794.529							28.2582	800.14															30.8549	1111.26			30.8549	1111.26
[truncated: 62 more columns]

## Sheet: Heels
Heels
Walktek																								Seattle Lightfoot2																		Vari-Flex
27cm								28cm								29cm								27cm						28cm						29cm						27cm
Cat 1		Cat 2		Cat 3		Cat 4		Cat 1		Cat 2		Cat 3		Cat 4		Cat 1		Cat 2		Cat 3		Cat 4		Cat 6		Cat 7		Cat 8		Cat 6		Cat 7		Cat 8		Cat 6		Cat 7		Cat 8		Cat 3		Cat 4		Cat 5		Cat 6
Displacement (mm)	Force (N)	Displacement (mm)	Force (N)	Displacement (mm)	Force (N)	Displacement (mm)	Force (N)	Displacement (mm)	Force (N)	Displacement (mm)	Force (N)	Displacement (mm)	Force (N)	Displacement (mm)	Force (N)	Displacement (mm)	Force (N)	Displacement (mm)	Force (N)	Displacement (mm)	Force (N)	Displacement (mm)	Force (N)	Displacement (mm)	Force (N)	Displacement (mm)	Force (N)	Displacement (mm)	Force (N)	Displacement (mm)	Force (N)	Displacement (mm)	Force (N)	Displacement (mm)	Force (N)	Displacement (mm)	Force (N)	Displacement (mm)	Force (N)	Displacement (mm)	Force (N)	Displacement (mm)	Force (N)	Displacement (mm)	Force (N)	Displacement (mm)	Force (N)	Displacement (mm)	Force (N)
1.77693	44.9036	1.76927	54.9521	1.89994	47.0976	2.26239	60.0376	1.45662	52.73	1.58689	51.0448	2.00196	49.8629	2.66752	66.8484	3.40228	49.8005	1.46398	58.9907	1.87806	58.9304	1.84303	52.3263	2.30533	44.6018	2.35542	41.3189	1.87508	40.1914	1.96478	43.1224	2.01694	46.3125	4.66104	62.7357	1.65826	50.4257	1.77801	63.8232	2.36851	45.8091	3.42233	49.7442	2.52473	51.3573	4.30669	50.9946	2.76895	42.4042
1.77711	45.1138	1.77108	55.4402	1.90302	47.2998	2.26866	60.3129	1.46	53.3888	1.58908	51.0921	2.00715	50.2819	2.67449	67.5115	3.40378	50.6215	1.46498	58.6423	1.88089	59.0135	1.84345	53.2874	2.31482	45.2253	2.35771	41.5037	1.87566	40.3628	1.97569	44.2311	2.02698	46.4631	4.67426	62.9789	1.66268	50.7018	1.77864	63.7006	2.3691	45.7348	3.45341	50.1698	2.53358	51.2584	4.31495	50.9845	2.77706	43.049
1.77963	45.5891	1.77442	55.2019	1.90781	47.3642	2.27667	60.5391	1.46501	54.0909	1.59266	51.429	2.01444	50.7593	2.68401	67.7355	3.40713	50.7812	1.46759	59.1873	1.88535	58.84	1.84352	52.6613	2.32715	45.1772	2.35789	41.93	1.87599	40.2385	1.98888	44.2785	2.03938	46.4291	4.68942	62.7448	1.66881	50.3714	1.78083	63.6498	2.37116	45.374	3.48923	50.0237	2.54436	51.5589	4.32492	51.2156	2.78721	42.6199
1.78434	45.7251	1.77932	55.7306	1.91449	48.322	2.28664	60.9103	1.4717	54.1939	1.59802	51.8998	2.02388	51.0002	2.69651	68.2713	3.41265	50.4788	1.47226	59.2342	1.89178	59.6809	1.84605	53.1228	2.34249	45.7068	2.35583	42.1478	1.87967	40.4105	2.00455	44.909	2.05405	47.4452	4.70663	63.6452	1.67673	51.3184	1.78455	64.7438	2.37473	46.2897	3.52894	50.0995	2.55725	51.9492	4.33717	51.6725	2.79956	43.0396
1.79158	46.0963	1.78614	55.8103	1.92307	47.6026	2.29848	61.1601	1.48034	54.3059	1.60516	52.272	2.03547	51.4889	2.71194	68.4158	3.42039	50.7317	1.47893	60.4418	1.90033	60.1367	1.8501	53.6245	2.36072	45.6866	2.35935	41.6315	1.88551	40.3117	2.02244	45.1477	2.07118	46.8529	4.72582	63.3094	1.68653	52.0312	1.78986	64.7546	2.38002	46.1347	3.57207	50.9695	2.57213	51.9996	4.35143	51.6686	2.81414	43.0363
1.80127	46.7898	1.79476	56.5496	1.93364	47.8916	2.31229	61.1603	1.49071	54.8023	1.61455	52.6576	2.04962	51.4981	2.73017	68.5325	3.43077	51.2468	1.4876	60.6451	1.91058	60.1777	1.85575	53.3147	2.38234	46.0889	2.36636	42.2327	1.89362	40.8964	2.04278	45.1876	2.09045	47.7019	4.74705	63.1856	1.69826	51.6647	1.79704	65.633	2.38696	46.6091	3.61795	50.235	2.5891	52.5331	4.36818	52.0987	2.83091	43.2622
1.81338	46.7567	1.80545	56.4083	1.9462	48.3838	2.32817	61.7241	1.50341	54.8548	1.62618	53.339	2.06607	51.7346	2.75128	68.7101	3.4438	51.2703	1.49837	61.2292	1.92288	60.6246	1.86319	53.9205	2.40694	46.3344	2.37579	42.4897	1.90427	41.0634	2.06512	45.8652	2.11194	47.9798	4.77017	63.5271	1.71203	52.333	1.80621	65.3408	2.39594	47.1727	3.66584	50.842	2.60807	53.0199	4.38758	51.8632	2.84985	43.1551
1.82777	46.7283	1.8185	58.1216	1.96079	48.8974	2.3461	61.9775	1.51816	55.9475	1.64035	53.8734	2.08481	52.0685	2.77468	69.3473	3.45959	51.3473	1.51166	61.5627	1.93719	61.3788	1.87256	54.4188	2.43462	46.9546	2.38761	42.6552	1.9173	40.7518	2.08965	46.2147	2.13532	48.044	4.79526	63.4328	1.72788	53.5264	1.81739	65.5752	2.40667	47.1842	3.71529	51.5805	2.62903	53.2855	4.40968	51.9841	2.87078	43.8356
1.84438	47.2735	1.834	58.0843	1.97725	48.8556	2.36648	61.8016	1.53497	56.7818	1.65705	53.9906	2.10601	52.2837	2.80034	69.2808	3.47815	51.9179	1.52713	62.732	1.95366	61.0239	1.88406	54.973	2.46533	46.8855	2.40181	42.8584	1.93313	41.1063	2.11627	47.0351	2.16064	48.8781	4.82199	63.8886	1.74587	53.15	1.83063	66.6521	2.41962	47.7639	3.76536	51.4792	2.65196	53.198	4.43478	52.7624	2.89359	43.4787
1.86322	47.664	1.85177	58.2675	1.99579	49.4423	2.38899	62.7939	1.55435	56.7556	1.67668	54.3898	2.12982	53.5893	2.82805	70.2915	3.49963	52.0496	1.54496	62.4564	1.97223	61.6097	1.89812	54.7268	2.49845	47.067	2.41838	42.3929	1.95139	41.8154	2.14493	47.2628	2.18776	49.3509	4.85071	64.178	1.76603	53.295	1.84602	67.0663	2.43487	47.6625	3.8156	51.8623	2.67663	53.6369	4.4626	52.8198	2.9184	44.0447
1.88416	48.6106	1.87176	58.1972	2.01619	49.9676	2.41386	62.9908	1.57589	57.8246	1.69886	55.1885	2.15671	53.2501	2.85754	70.3253	3.52376	52.4048	1.56469	63.2416	1.99294	61.8492	1.91494	55.385	2.53429	47.9367	2.43709	42.6858	1.97238	42.0933	2.17557	47.5893	2.21642	49.4333	4.88127	64.3053	1.78838	53.9127	1.86374	67.3582	2.45262	48.2335	3.86586	52.5794	2.70309	54.8052	4.49339	53.312	2.94479	44.0716
1.90703	48.7196	1.89415	58.7438	2.03813	49.9637	2.44084	63.6752	1.59993	57.9115	1.72375	55.6945	2.18665	54.0763	2.88832	71.0604	3.55065	52.7346	1.58635	64.0485	2.01588	62.9251	1.93452	56.1059	2.57194	48.2676	2.458	43.03	1.99605	42.4303	2.2082	48.5521	2.24675	50.1125	4.91405	65.3699	1.81292	54.9101	1.88366	68.0457	2.47301	48.3271	3.91568	54.3447	2.73108	55.4639	4.52695	53.7246	2.97304	44.4675
1.9319	48.829	1.91891	59.4842	2.06222	50.4547	2.46991	64.3688	1.62637	58.5746	1.7512	56.2738	2.21989	54.7565	2.92015	71.6787	3.58042	52.4593	1.60991	64.5007	2.04096	63.3654	1.95714	56.0261	2.61134	49.2356	2.48112	43.431	2.02232	43.0801	2.24262	49.1749	2.27817	50.8842	4.94848	65.8354	1.83963	54.9642	1.90584	68.2333	2.49621	48.3452	3.96475	54.2652	2.76094	55.6337	4.56324	53.7251	3.00308	45.4651
1.95846	49.7761	1.94605	60.2675	2.08783	51.167	2.50119	65.0562	1.65521	59.9159	1.78122	56.9987	2.25597	55.9051	2.95298	72.1606	3.61286	53.564	1.63524	64.7866	2.0685	64.0012	1.98266	56.6332	2.65192	49.9229	2.50583	43.6801	2.05109	43.3557	2.2788	49.6979	2.311	51.7994	4.98535	66.4078	1.86848	56.7658	1.93014	69.493	2.52212	48.8472	4.01306	55.4564	2.79256	56.429	4.60185	53.9093	3.03486	45.5832
1.98684	50.0193	1.97573	60.7829	2.11538	51.7241	2.53446	66.4442	1.68661	61.1139	1.81364	58.3917	2.29492	57.4788	2.98629	73.171	3.64763	53.9832	1.66215	66.4734	2.09822	65.0684	2.01074	57.4664	2.69345	50.8208	2.5324	44.4017	2.08233	44.3037	2.31672	50.8858	2.34509	52.251	5.0243	67.1348	1.89939	58.1817	1.95661	70.5843	2.55068	49.4358	4.06048	56.9046	2.82594	57.2948	4.64278	54.8314	3.06834	45.8866
2.01702	51.1597	2.00777	62.7896	2.14463	52.6988	2.5699	67.634	1.72035	62.4716	1.8486	59.1468	2.33627	58.3447	3.0204	74.4936	3.68529	55.3114	1.69069	67.9837	2.13028	65.9714	2.04135	58.3966	2.73554	52.0809	2.56058	45.4535	2.11566	45.1808	2.35676	51.798	2.38021	53.3289	5.06561	67.4197	1.9323	58.619	1.98541	71.7323	2.58185	49.7873	4.10756	58.1479	2.86125	57.9291	4.68568	55.016	3.10381	46.7841
2.04895	51.8906	2.04207	63.5511	2.17572	53.2756	2.60709	68.5452	1.75663	64.3486	1.88598	60.9952	2.3798	59.2792	3.05536	76.3218	3.72502	54.8534	1.72125	69.4777	2.16453	67.3981	2.07415	59.0745	2.77817	53.3577	2.59022	46.24	2.15123	45.5868	2.3986	52.7599	2.41671	54.879	5.1093	68.3831	1.96712	59.4595	2.01626	72.4804	2.61551	50.1884	4.1547	58.6725	2.8985	58.5678	4.73044	55.6555	3.14124	47.7196
2.0827	52.9932	2.07864	65.135	2.20847	54.3837	2.64611	70.1425	1.79526	66.1235	1.92577	62.8727	2.42521	60.9178	3.09136	78.0029	3.76695	55.9071	1.75374	71.0512	2.20071	69.1671	2.10899	60.4567	2.82098	54.9407	2.62121	46.2912	2.18857	47.0702	2.44281	54.4309	2.45455	55.9796	5.15488	68.7206	2.00378	61.5815	2.04937	73.8979	2.65141	51.9484	4.2025	60.5409	2.9375	59.6215	4.77726	56.8633	3.18052	48.3678
2.11828	54.4783	2.11709	66.4866	2.24301	56.3099	2.68707	71.3541	1.83611	67.6534	1.96789	64.2216	2.47222	62.4263	3.12899	79.4221	3.81086	56.7798	1.7881	72.8886	2.23866	70.843	2.1455	62.161	2.86397	55.6475	2.65377	46.9713	2.22779	48.1602	2.489	56.0792	2.49422	57.6474	5.20253	69.6084	2.0422	62.7553	2.0848	75.087	2.68921	52.3146	4.25157	61.2541	2.9784	60.0237	4.82588	57.1689	3.22187	49.5956
2.15569	56.1749	2.15737	68.2214	2.27932	57.7348	2.7297	73.2833	1.87929	69.0504	2.01235	65.5649	2.52051	63.2299	3.16858	81.0469	3.85654	57.1525	1.82477	74.4747	2.2784	72.4022	2.18357	63.6191	2.90719	57.4164	2.68749	48.0111	2.26848	48.7951	2.53728	56.5562	2.53584	58.5002	5.25207	70.9052	2.08236	63.3043	2.12231	77.1168	2.72895	53.5238	4.30244	61.9379	3.02095	61.5621	4.87628	58.4398	3.26542	50.883
2.1948	57.2175	2.1994	70.2734	2.31728	59.011	2.77436	74.5786	1.92469	71.211	2.05901	67.7269	2.56979	64.3076	3.21028	82.6217	3.90386	58.4661	1.86341	75.9411	2.31945	74.3797	2.22323	64.6839	2.95073	57.7234	2.72268	49.2734	2.31082	50.0931	2.58799	57.8666	2.57995	59.6363	5.30358	71.2106	2.12424	65.642	2.16195	78.7672	2.77026	55.0529	4.35543	63.2418	3.06523	62.6407	4.92831	59.2209	3.31097	51.6693
2.23537	59.1633	2.24308	71.7869	2.35704	59.5372	2.82038	76.0189	1.97237	72.7325	2.10773	69.0731	2.6198	65.7834	3.25448	84.5389	3.95273	59.3991	1.90419	77.6677	2.36194	75.7773	2.26417	66.2248	2.99526	59.5183	2.75919	50.1374	2.35482	51.0311	2.64084	59.6359	2.62685	61.3145	5.35714	72.4231	2.16785	66.8798	2.20381	80.304	2.81319	55.7813	4.41082	65.3769	3.11111	63.7011	4.98189	60.0907	3.35866	52.4579
2.27727	60.3774	2.28846	73.9208	2.39836	60.9012	2.86799	77.5059	2.02213	74.6955	2.15837	70.9765	2.67037	67.1487	3.30105	86.1006	4.00299	60.6909	1.9469	79.7578	2.4059	77.2042	2.30639	67.878	3.04087	61.3406	2.79734	51.3387	2.4003	52.4646	2.69585	60.8663	2.67615	62.1404	5.41308	72.7712	2.21321	68.4898	2.24774	82.4698	2.85768	56.9866	4.46907	65.5588	3.15875	64.674	5.03714	61.4058	3.40827	53.1855
2.3205	62.4362	2.3358	75.4271	2.44148	62.8532	2.9171	78.5967	2.07397	77.0991	2.21083	73.0881	2.72143	68.7808	3.35001	87.9121	4.05467	62.4545	1.99187	82.1308	2.45152	79.0825	2.34996	70.0233	3.08814	63.0513	2.83696	52.2909	2.4477	53.5468	2.75296	63.4977	2.72831	63.5797	5.47124	73.8681	2.26037	70.1723	2.29388	83.8094	2.90399	58.3434	4.53015	67.3947	3.20821	65.9786	5.09417	62.0728	3.45973	54.177
2.36475	63.8474	2.38502	76.8271	2.48663	64.0775	2.96775	80.7396	2.12788	78.8181	2.26493	75.1518	2.77272	70.0281	3.40149	90.1413	4.10754	62.4859	2.03887	83.9475	2.4986	80.9375	2.39486	70.5515	3.13713	64.5211	2.87817	53.2911	2.49695	55.134	2.81223	64.4284	2.78307	65.8939	5.53182	74.6889	2.30935	72.4019	2.34187	85.6478	2.9518	59.4836	4.59431	68.9734	3.25935	67.7041	5.15288	63.3204	3.51301	55.0873
2.41031	65.6606	2.43606	78.7179	2.53383	65.9501	3.01994	82.3617	2.18364	80.7604	2.32048	76.5443	2.82449	71.5303	3.45519	91.7512	4.16203	64.0156	2.08792	85.7287	2.54754	82.5412	2.44114	72.2174	3.18813	66.3439	2.92148	54.7015	2.54807	56.257	2.87353	66.4713	2.84049	66.3676	5.59465	75.6448	2.36018	73.7456	2.39216	87.4516	3.00155	60.6123	4.6612	70.1476	3.31231	69.2317	5.21349	64.3221	3.56779	55.5431
2.45714	67.2392	2.48899	80.6289	2.58355	67.3809	3.07372	84.4002	2.24153	83.329	2.37744	78.2879	2.87681	72.7014	3.51095	93.0061	4.21801	64.8832	2.13901	88.1611	2.59823	84.6146	2.48911	73.9339	3.24156	68.1562	2.96654	55.5699	2.60108	57.6941	2.93688	68.532	2.9005	68.388	5.65979	76.9792	2.41287	75.7733	2.44434	89.4198	3.0531	61.5095	4.73032	71.4699	3.36689	70.3516	5.27596	65.0969	3.62407	57.1292
2.50533	68.8797	2.54373	83.3987	2.63591	68.6096	3.1292	86.2866	2.30123	85.5643	2.43542	81.2114	2.92965	74.5722	3.56834	94.7233	4.27582	67.0215	2.19195	90.6621	2.6508	86.0235	2.53869	74.8305	3.29743	69.6459	3.01347	56.6746	2.65617	60.0959	3.00241	70.3172	2.96289	70.9215	5.72679	78.0261	2.46745	78.0536	2.49868	91.7896	3.10682	63.0868	4.80162	73.0964	3.4231	71.8459	5.34021	65.8869	3.68178	58.1513
2.55485	71.0725	2.6005	85.5051	2.69117	70.3108	3.18634	87.8575	2.36285	88.2533	2.49461	83.2654	2.98387	75.9549	3.62713	96.9059	4.3354	67.5684	2.24661	93.1209	2.70505	87.8302	2.58997	76.4137	3.35599	71.6635	3.06229	58.7231	2.71331	60.7252	3.06999	72.5369	3.02765	72.702	5.79588	78.4354	2.5239	79.2888	2.55525	94.3123	3.16267	65.1457	4.87451	74.3574	3.48106	73.6011	5.40602	67.2387	3.74099	59.6577
2.60582	72.6352	2.65903	87.348	2.74939	71.6314	3.24485	89.4819	2.42626	90.0362	2.55495	85.138	3.03958	77.5015	3.68697	99.0244	4.39712	69.1832	2.30291	95.4617	2.76127	89.8296	2.64321	78.398	3.41726	73.752	3.11321	60.3932	2.77243	63.0321	3.13967	74.5386	3.09458	74.4688	5.86681	80.1145	2.58222	81.6311	2.61379	96.5212	3.22056	66.1734	4.94898	76.0249	3.54069	74.6772	5.47311	68.7524	3.80203	60.9234
2.65823	74.833	2.71936	89.6939	2.81064	73.1951	3.30489	91.7228	2.49155	92.7524	2.61634	88.0848	3.0972	79.1819	3.74752	100.754	4.46083	70.4359	2.36079	98.3609	2.81925	91.4575	2.69822	80.1459	3.48133	75.9394	3.16594	61.7854	2.8333	64.6115	3.21156	77.0777	3.16342	77.1011	5.93916	81.067	2.64237	83.8572	2.67441	99.2036	3.28069	67.5182	5.02441	77.8726	3.60177	76.5873	5.54139	69.219	3.86483	62.4837
2.71232	77.213	2.78145	91.7011	2.87487	75.077	3.36632	93.557	2.55867	95.1664	2.67899	90.3694	3.15685	81.3159	3.80877	103.176	4.52657	71.9871	2.41992	101.103	2.87925	93.3613	2.75527	82.1688	3.5482	77.4301	3.22075	63.0922	2.8959	66.3446	3.28567	79.4641	3.23418	79.0925	6.01342	82.503	2.70434	86.1629	2.73718	101.518	3.34324	69.6802	5.10087	80.1132	3.66461	77.8413	5.61077	70.8488	3.92971	63.7417
2.76831	79.7843	2.84528	94.2326	2.9419	76.3127	3.42939	95.0702	2.62753	97.6807	2.74322	92.9525	3.2191	83.5308	3.87083	105.122	4.5942	73.439	2.48097	103.868	2.94132	94.7989	2.81418	83.8281	3.61753	79.6637	3.27742	64.7151	2.95986	68.54	3.36193	81.7636	3.30651	81.8264	6.08946	83.8985	2.76811	87.3304	2.80203	104.581	3.40827	71.3614	5.17804	81.1546	3.72916	79.9012	5.68165	72.255	3.99695	64.8933
2.82625	81.5338	2.91093	97.2134	3.01151	77.73	3.49388	97.3712	2.69836	99.9093	2.80928	94.9354	3.28392	85.3336	3.93367	107.264	4.66365	74.6192	2.54345	107.011	3.00535	97.6737	2.87524	86.4841	3.68926	81.8218	3.33602	66.3491	3.02533	70.1643	3.44039	84.5937	3.3806	84.7147	6.1675	84.6322	2.83365	90.0156	2.86883	107.374	3.47567	73.6496	5.25647	83.0099	3.79558	81.1484	5.75387	73.4387	4.06639	66.7224
2.88641	83.3893	2.9781	99.1132	3.08374	79.7598	3.56015	99.3687	2.77085	103.032	2.87741	97.1447	3.35143	87.0007	3.99752	109.028	4.73513	76.3808	2.60794	110.611	3.07152	99.1816	2.9385	88.0985	3.76347	83.8363	3.39646	68.0098	3.09199	72.2731	3.52111	87.2211	3.4563	86.7323	6.24733	86.0176	2.90095	93.0502	2.93765	109.313	3.5453	75.3787	5.33593	85.5002	3.86371	83.1221	5.82759	75.2909	4.13822	68.0979
2.9491	85.7779	3.04748	101.664	3.15782	81.3079	3.62829	101.397	2.84548	106.437	2.94774	99.9647	3.42145	88.7094	4.06254	111.365	4.80837	77.9572	2.67449	113.265	3.1397	101.295	3.00403	89.6066	3.83999	86.5301	3.45915	70.103	3.16006	74.2263	3.60427	89.7176	3.53355	89.4623	6.3294	87.6514	2.96999	94.6836	3.00828	112.679	3.61714	76.8216	5.41721	86.9495	3.93377	85.4265	5.90321	76.1352	4.21202	69.7596
3.01438	88.7636	3.11887	104.23	3.23369	83.3724	3.69829	103.582	2.92184	109.241	3.02026	102.4	3.49388	90.9402	4.1292	113.556	4.8833	80.2375	2.7432	117.068	3.20995	104.142	3.0716	91.8599	3.91862	88.913	3.52378	71.7665	3.22959	75.7177	3.6896	92.8494	3.61252	92.3427	6.41296	88.9275	3.04076	97.5192	3.08075	115.064	3.69081	79.1624	5.50107	88.1619	4.00565	87.0849	5.98034	77.6603	4.28811	71.1894
3.08291	90.7827	3.19255	106.731	3.31122	84.6621	3.7702	105.785	3.0002	112.51	3.0953	104.862	3.56881	93.0694	4.19837	115.639	4.96013	81.3219	2.81404	120.198	3.28238	105.736	3.14144	93.9469	3.99923	91.3555	3.59087	73.0074	3.30035	78.0307	3.77722	95.4772	3.69283	95.1191	6.49818	90.2244	3.11331	100.869	3.15496	118.437	3.76622	80.8144	5.58808	90.8581	4.07933	89.4629	6.05892	79.5478	4.36617	72.6102
3.15441	93.4437	3.26844	109.548	3.3899	86.8892	3.84416	107.768	3.08065	115.228	3.17304	107.709	3.64607	94.9098	4.27016	118.226	5.03864	83.8098	2.88722	124.334	3.35664	108.309	3.21336	95.706	4.08145	93.9753	3.66027	75.5736	3.37237	80.6708	3.86708	98.4138	3.77468	98.0786	6.58482	91.4412	3.18767	102.925	3.23089	121.775	3.84295	83.1241	5.6786	92.8901	4.15475	91.1217	6.13934	80.8929	4.44607	74.215
3.22914	96.2213	3.34647	112.8	3.47017	89.4887	3.92006	110.088	3.16317	119.206	3.25332	110.239	3.72597	97.6497	4.34528	120.584	5.11888	85.2793	2.96254	127.695	3.43299	111.534	3.2873	97.8268	4.16522	96.1752	3.73222	77.8847	3.4457	82.5732	3.95889	101.889	3.858	101.4	6.67259	92.7176	3.26387	105.802	3.30845	125.237	3.92096	85.3279	5.77285	94.6197	4.23254	93.9274	6.22112	82.9297	4.52799	75.5013
3.30708	98.9024	3.42668	115.494	3.55178	91.0723	3.99811	112.288	3.2477	122.398	3.33679	112.494	3.80799	100.017	4.42385	123.423	5.20072	86.9652	3.04014	131.021	3.51139	114.097	3.36329	99.907	4.2504	98.3989	3.80666	79.409	3.52023	85.1019	4.05291	104.829	3.94266	103.973	6.76128	93.961	3.34194	108.607	3.38767	129.358	4.0001	87.3285	5.87094	97.083	4.31226	94.9478	6.30463	84.5685	4.61205	77.478
3.38808	101.921	3.50896	118.313	3.63483	94.0606	4.07803	115.657	3.33434	125.704	3.42317	115.861	3.89236	102.016	4.50589	126.773	5.28438	89.5376	3.11992	134.903	3.59182	116.825	3.44113	102.29	4.33707	101.494	3.88345	81.8195	3.59612	87.4832	4.14895	108.185	4.02915	106.927	6.85079	95.9996	3.42192	111.973	3.46832	131.834	4.08031	89.2957	5.97258	99.3378	4.3941	97.2633	6.38996	86.1014	4.69798	79.2647
3.47203	104.915	3.59308	121.267	3.71954	95.8438	4.15981	117.543	3.42326	129.132	3.51276	118.903	3.97892	104.465	4.59084	129.067	5.36953	91.7974	3.20201	138.261	3.67443	119.362	3.52089	104.792	4.42516	104.273	3.96247	83.8914	3.67339	90.0007	4.24675	111.208	4.1171	110.617	6.94052	97.7334	3.50382	114.832	3.5508	135.767	4.16169	91.6428	6.07739	101.445	4.47795	99.8948	6.477	87.9521	4.78602	80.9016
3.5586	108.09	3.679	124.356	3.80594	98.2596	4.24336	120.704	3.51435	132.652	3.60533	122.681	4.06737	107.19	4.67851	131.551	5.45659	94.3579	3.28617	142.721	3.75921	121.953	3.60284	107.194	4.51508	107.11	4.04319	86.6197	3.75203	92.4685	4.34649	114.678	4.20707	113.301	7.0303	99.4096	3.58769	117.975	3.63488	139.136	4.24432	94.0765	6.18495	103.787	4.56361	101.983	6.56583	89.6587	4.87628	82.9849
3.64765	110.923	3.76697	127.78	3.89377	100.99	4.32843	123.732	3.6076	136.05	3.70104	124.956	4.15763	110.139	4.76869	134.379	5.54564	96.4015	3.37266	147.07	3.84624	124.434	3.68657	110.532	4.60693	110.346	4.12579	88.0493	3.83222	94.9043	4.44792	118.31	4.29916	117.259	7.11971	100.932	3.67354	122.316	3.72063	143.553	4.32823	96.5345	6.29505	105.733	4.65115	104.369	6.65664	91.8942	4.96879	85.0852
3.73873	113.594	3.85686	130.816	3.9836	103.26	4.41505	126.412	3.70286	140.288	3.7997	129.412	4.24967	112.523	4.86109	137.647	5.63652	98.6064	3.46097	150.4	3.93573	127.046	3.77285	113.177	4.70102	113.531	4.21008	89.9384	3.91376	97.6548	4.55098	121.748	4.39341	120.738	7.20868	102.988	3.7614	125.19	3.80779	147.438	4.41355	99.6165	6.40719	108.831	4.74071	107.32	6.74924	92.9317	5.06369	86.7546
3.83168	116.735	3.94858	134.132	4.07537	105.807	4.50334	129.218	3.80041	144.739	3.90104	132.943	4.34352	115.051	4.95592	140.474	5.72951	101.036	3.55142	154.318	4.02779	130.026	3.86141	115.724	4.79735	116.73	4.29594	93.3852	3.99698	100.275	4.6555	125.76	4.49017	124.699	7.29698	104.659	3.85131	128.346	3.89664	151.005	4.50014	102.158	6.52078	110.564	4.83241	110.183	6.84411	95.7272	5.16094	88.2655
3.92604	119.858	4.04215	137.213	4.16916	108.111	4.59322	132.319	3.89999	148.465	4.00474	136.311	4.43929	118.094	5.05319	143.062	5.82476	103.663	3.64379	158.032	4.12248	133.061	3.95244	118.473	4.89622	119.519	4.3836	95.7819	4.08175	103.592	4.76129	129.461	4.58928	129.019	7.38462	106.313	3.94329	132.073	3.98734	154.848	4.58813	104.569	6.63547	113.844	4.92622	112.409	6.94098	97.4207	5.26073	90.1827
4.02169	123.92	4.13768	141.061	4.26523	110.89	4.68504	135.105	4.00154	152.357	4.11051	139.642	4.53741	121.216	5.15292	146.157	5.92258	105.235	3.73792	161.552	4.21983	136.269	4.04606	120.515	4.99754	123.475	4.473	98.542	4.16801	106.499	4.86809	133.461	4.69121	132.127	7.47201	107.949	4.03738	135.789	4.07978	158.96	4.67766	107.179	6.75057	116.448	5.02256	114.804	7.0402	99.9037	5.36297	92.2312
4.11854	127.143	4.23512	144.528	4.3636	113.291	4.77892	138.302	4.10506	156.499	4.21814	143.299	4.63831	123.814	5.25556	149.316	6.02272	108.861	3.83392	165.681	4.31998	140.195	4.1422	123.737	5.10133	126.078	4.56433	100.781	4.25596	108.913	4.97595	137.761	4.79584	136.782	7.55876	109.594	4.13362	139.219	4.17396	163.374	4.76897	109.975	6.86561	118.592	5.12118	117.798	7.14145	101.944	5.46776	94.1342
4.21661	130.397	4.33448	148.161	4.46414	116.174	4.87501	140.623	4.2106	160.413	4.32741	146.811	4.74213	126.981	5.3609	152.964	6.12593	112.076	3.932	169.178	4.42304	143.303	4.24101	126.365	5.2076	129.748	4.65783	103.977	4.34545	111.773	5.08479	141.848	4.90348	140.177	7.64465	112.227	4.23207	143.689	4.2703	167.809	4.86204	112.284	6.97999	121.513	5.22229	120.461	7.24493	103.27	5.57482	96.4125
4.31596	133.811	4.43584	152.696	4.56696	119.119	4.97331	144.348	4.31817	164.429	4.43822	150.688	4.8491	130.972	5.46908	156.381	6.23131	114.362	4.0321	173.879	4.52894	146.737	4.34226	129.63	5.31603	133.258	4.75345	106.609	4.43659	114.515	5.19456	146.267	5.01403	144.738	7.72902	114.452	4.33271	148.011	4.36867	172.267	4.95703	115.796	7.09324	124.799	5.32593	124.136	7.35096	106.065	5.68416	98.1009
4.41649	138.293	4.5391	156.504	4.67174	122.66	5.07392	147.986	4.42736	168.699	4.55069	154.934	4.95932	133.858	5.58018	160.118	6.33945	117.471	4.13449	177.671	4.63774	150.367	4.4461	132.215	5.42666	136.761	4.85127	109.39	4.52962	118.43	5.30531	150.11	5.1279	149.245	7.81194	116.122	4.43551	151.473	4.469	176.55	5.05407	118.723	7.20547	126.714	5.43207	126.791	7.45906	108.765	5.79562	101.03
4.51824	141.931	4.64418	159.829	4.77861	125.885	5.1765	151.426	4.53844	173.001	4.6643	159.064	5.07231	137.058	5.69409	163.214	6.44964	120.605	4.23918	182.128	4.74955	153.808	4.55267	136.31	5.53901	140.659	4.95136	112.63	4.62422	121.943	5.41711	154.93	5.24493	152.904	7.89342	118.48	4.5404	155.41	4.57117	181.081	5.15338	122.201	7.31682	130.558	5.54081	129.92	7.56973	111.229	5.90906	103.307
4.62096	145.929	4.75075	163.889	4.88734	128.669	5.28111	154.461	4.65119	177.339	4.77918	163.115	5.18806	140.102	5.81054	167.025	6.5618	122.838	4.34657	187.094	4.86413	157.799	4.66203	139.68	5.6532	145.024	5.05362	115.272	4.72081	125.34	5.52994	159.414	5.36531	157.408	7.97453	120.77	4.64733	160.325	4.6755	186.508	5.25468	125.247	7.42679	133.93	5.65236	133.307	7.68278	113.62	6.0244	105.949
4.72504	149.972	4.8588	168.029	4.99833	131.703	5.38746	157.887	4.76558	182.744	4.89492	167.63	5.30604	143.683	5.92951	170.98	6.67555	126.245	4.4564	192.744	4.98146	160.851	4.77433	142.933	5.76923	148.907	5.15804	118.704	4.81965	129.006	5.64424	163.711	5.48918	162.46	8.05604	123.059	4.75628	163.835	4.78169	192.54	5.35831	128.401	7.53605	136.677	5.76691	135.746	7.79799	115.973	6.14166	107.654
4.83059	152.322	4.96834	171.988	5.11126	134.511	5.49526	161.661	4.88169	187.388	5.01146	172.429	5.42626	147.596	6.05088	174.243	6.79069	130.005	4.569	197.923	5.10125	164.325	4.88945	146.141	5.88694	152.892	5.26441	121.38	4.92118	132.829	5.75978	168.587	5.61626	166.844	8.13873	125.226	4.86725	169.131	4.88971	198.321	5.46447	132.329	7.64466	139.565	5.88462	139.521	7.91522	118.74	6.26054	110.097
4.93751	157.212	5.0794	175.853	5.22672	137.779	5.60462	164.995	4.99926	192.326	5.12868	176.234	5.54866	150.364	6.17439	178.224	6.90704	133.286	4.68415	203.707	5.22347	168.355	5.00765	149.664	6.007	157.075	5.37289	124.989	5.02558	136.399	5.87678	173.433	5.74658	171.422	8.22423	127.247	4.98026	173.045	4.99994	204.937	5.57285	135.479	7.75308	143.126	6.00541	143.755	8.03437	122.318	6.38134	113.076
5.0464	161.14	5.19171	180.803	5.34441	141.226	5.71517	168.302	5.11844	198.417	5.2466	180.527	5.67309	154.442	6.30009	181.326	7.0245	136.042	4.80208	209.395	5.34797	171.69	5.12876	153.651	6.12917	160.859	5.48317	128.655	5.13332	140.278	5.99537	178.743	5.87966	177.01	8.31329	129.793	5.0953	177.327	5.11193	210.856	5.68368	138.873	7.86163	145.688	6.12943	147.51	8.15526	124.975	6.50358	115.614
5.15697	165.993	5.30579	185.863	5.46459	144.481	5.82709	172.357	5.23914	204.389	5.3653	185.606	5.80001	158.565	6.42767	185.765	7.14288	140.065	4.92239	215.62	5.47443	175.629	5.2527	156.542	6.25399	165.917	5.59543	132.624	5.24451	143.89	6.1156	184.711	6.01549	183.018	8.40682	132.524	5.21242	182.272	5.22591	217.703	5.79665	142.137	7.97076	148.951	6.25659	151.096	8.27807	127.87	6.62739	117.88
5.26954	169.947	5.42116	190.862	5.58701	148.238	5.94043	176.549	5.36151	210.457	5.48504	189.923	5.92913	162.208	6.55653	189.909	7.26235	143.933	5.04525	221.879	5.60292	179.482	5.37918	160.139	6.38113	170.787	5.70932	136.63	5.35947	148.194	6.23772	190.262	6.15363	189.216	8.50517	134.596	5.33158	187.422	5.34168	224.354	5.91175	145.824	8.08118	152.214	6.38697	155.147	8.40295	130.896	6.75268	120.694
5.38402	174.24	5.53842	195.886	5.71162	151.814	6.05529	180.575	5.48557	217.394	5.60587	194.592	6.06102	166.098	6.6869	194.263	7.38291	147.845	5.17035	227.573	5.73313	183.786	5.50839	163.854	6.51085	174.974	5.82519	139.824	5.47816	152.612	6.36181	197.341	6.29356	195.236	8.60881	137.224	5.4528	192.945	5.45967	231.535	6.0291	149.004	8.19355	155.775	6.52024	159.088	8.52976	134.154	6.87922	123.813
5.50061	179.121	5.65743	202.191	5.83838	156.078	6.17178	184.095	5.61129	224.617	5.72813	200.223	6.19508	169.964	6.81785	198.291	7.50461	152.087	5.29768	234.825	5.86474	188.106	5.63997	167.153	6.64293	180.597	5.94269	143.472	5.60064	157.213	6.48789	203.406	6.43501	201.351	8.71729	140.184	5.57607	198.378	5.57949	238.487	6.14829	152.38	8.30808	159.197	6.6563	162.314	8.65853	137.443	7.00724	126.561
5.61943	183.317	5.77868	208.398	5.96719	159.164	6.2904	188.101	5.73895	231.393	5.85197	205.97	6.33163	174.504	6.94929	204.447	7.62736	155.416	5.42711	241.33	5.99788	192.943	5.77384	170.82	6.77721	186.355	6.06226	147.593	5.72692	161.326	6.61626	210.367	6.57716	208.358	8.83111	142.687	5.70142	204.732	5.70123	245.887	6.2693	156.82	8.42562	162.744	6.79518	166.261	8.78942	140.827	7.13662	129.502
5.74069	188.288	5.90209	215.147	6.09792	162.94	6.41134	192.458	5.86865	238.428	5.97789	212.297	6.47019	178.659	7.08109	209.099	7.75148	159.651	5.55855	248.294	6.13233	198.003	5.90982	174.676	6.91362	191.685	6.18361	151.418	5.85705	165.721	6.74697	218.336	6.71952	216.704	8.94986	145.597	5.8289	211.516	5.82476	254.108	6.39212	160.223	8.54632	167.274	6.93682	170.942	8.92222	144.831	7.26751	131.983
5.86457	193.396	6.02824	221.726	6.23032	166.826	6.53468	198.184	6.00058	246.023	6.10628	218.728	6.61086	182.824	7.2127	214.145	7.87696	163.855	5.69206	255.119	6.26814	202.587	6.04785	178.811	7.05235	198.283	6.30728	155.221	5.99084	170.014	6.88003	225.435	6.86191	223.841	9.07336	148.408	5.95852	217.04	5.95008	261.773	6.51659	165.149	8.67105	171.332	7.08107	175.64	9.05698	147.906	7.40004	135.572
5.99132	198.955	6.1571	227.965	6.36459	170.362	6.66101	203.068	6.13475	254.008	6.23747	225.141	6.75356	187.376	7.34421	219.654	8.004	168.855	5.82747	262.145	6.40534	207.797	6.18772	182.843	7.19325	205.387	6.43302	159.477	6.12797	174.785	7.0157	232.673	7.00442	232.02	9.20148	151.739	6.09029	223.21	6.0769	269.952	6.64264	168.871	8.80036	174.691	7.22792	180.35	9.1936	151.775	7.53434	138.168
6.12103	205.257	6.28876	234.863	6.5004	174.551	6.79022	207.85	6.27121	261.511	6.37186	232.021	6.89785	191.736	7.47548	224.941	8.13223	173.237	5.96477	269.232	6.54426	213.302	6.32924	187.5	7.33653	212.106	6.56095	164.235	6.26802	179.781	7.15394	241.273	7.14675	240.627	9.33375	154.85	6.22421	230.936	6.20558	278.359	6.76992	172.646	8.93498	179.167	7.37708	185.543	9.3323	155.785	7.6705	141.295
6.25343	212.59	6.42366	241.742	6.63786	178.641	6.92257	213.164	6.41045	269.348	6.50975	238.769	7.04382	196.635	7.6067	230.681	8.26174	177.345	6.10395	276.429	6.68469	218.767	6.47257	191.821	7.48221	219.432	6.69111	168.782	6.41122	184.406	7.29447	249.255	7.28894	248.366	9.47013	157.572	6.36019	238.68	6.33563	286.32	6.89882	177.038	9.07575	183.303	7.52883	190.559	9.47283	159.271	7.80836	144.061
6.38832	219.165	6.56184	248.635	6.77727	182.656	7.05786	218.951	6.55239	277.627	6.65124	245.321	7.19118	201.043	7.73783	235.628	8.39239	181.958	6.24499	282.971	6.8267	223.675	6.61691	196.274	7.63034	226.249	6.82306	173.743	6.55711	189.922	7.43728	257.815	7.43111	257.43	9.61028	161.024	6.49816	245.563	6.46746	294.815	7.02888	181.014	9.22273	187.283	7.68283	194.842	9.61527	163.191	7.94804	147.228
6.5252	225.765	6.70318	255.776	6.91831	187.151	7.19614	224.572	6.69701	285.158	6.79663	253.075	7.33941	206.507	7.86925	241.634	8.52415	186.231	6.38778	290.808	6.97088	229.718	6.76282	201.848	7.7807	233.989	6.95723	179.139	6.70534	196.024	7.58234	265.987	7.57304	266.314	9.75388	164.548	6.63805	254.102	6.60075	303.409	7.16022	185.322	9.37592	192.206	7.83907	200.447	9.75986	167.544	8.08956	150.458
6.66379	232.973	6.84767	263.732	7.06113	191.988	7.33745	230.067	6.84442	292.65	6.94564	259.741	7.48858	211.933	8.00076	247.736	8.65705	190.673	6.53273	297.697	7.1173	235.591	6.90993	206.106	7.93338	241.825	7.0935	185.135	6.85567	201.539	7.72928	275.327	7.71475	275.214	9.90094	167.936	6.77985	262.134	6.73554	311.537	7.2928	190.248	9.53513	196.958	7.99732	206.013	9.90622	171.028	8.23274	154.104
6.80334	239.982	6.99534	271.084	7.20612	197.181	7.48167	236.265	6.99463	301.452	7.0984	266.792	7.63847	217.552	8.13272	253.989	8.79115	195.611	6.6795	304.982	7.26586	242.113	7.05816	211.752	8.08787	249.39	7.23177	191.26	7.00774	207.638	7.87793	284.079	7.85584	284.812	10.0508	171.266	6.9236	269.385	6.87177	320.247	7.42674	195.264	9.69946	201.707	8.15772	211.531	10.0544	174.71	8.37792	158.19
6.94402	247.017	7.14577	278.917	7.35336	203.052	7.62805	241.797	7.14761	309.042	7.25461	274.781	7.78902	223.794	8.26482	260.615	8.92668	200.48	6.82851	313.236	7.41686	248.063	7.2073	218.012	8.24437	256.915	7.37202	197.456	7.16137	214.483	8.02829	292.684	7.99637	294.691	10.2037	174.485	7.06933	276.692	7.00916	329.228	7.56221	201.176	9.868	206.817	8.31978	217.138	10.2043	179.676	8.52485	161.274
7.08541	254.595	7.29903	286.615	7.50262	207.899	7.77677	247.514	7.30315	318.099	7.41429	282.05	7.94063	229.831	8.3974	267.089	9.06364	205.852	6.97942	320.962	7.57043	254.262	7.3575	223.419	8.40232	264.78	7.51412	203.948	7.31606	220.795	8.1801	301.794	8.13606	303.546	10.359	177.148	7.21709	285.539	7.14753	338.852	7.69897	206.499	10.0393	213.563	8.48371	223.688	10.3561	184.271	8.67377	165.238
7.22753	261.091	7.45484	294.245	7.65383	213.899	7.92692	254.065	7.46116	326.795	7.5769	289.435	8.0933	235.867	8.53051	272.794	9.20231	210.586	7.13259	328.71	7.72618	260.279	7.5084	229.044	8.56189	272.895	7.65797	210.46	7.47155	228.164	8.33335	310.869	8.27523	313.386	10.5164	180.666	7.36685	294.203	7.28662	348.695	7.83728	212.516	10.2125	218.426	8.6494	229.009	10.5098	188.651	8.82443	168.389
7.37028	269.534	7.61318	302.291	7.80691	219.392	8.07816	260.242	7.62157	335.548	7.74212	296.779	8.24784	242.994	8.66376	279.319	9.34303	216.128	7.28762	337.068	7.88445	266.275	7.65974	235.816	8.72293	280.991	7.80365	216.927	7.62772	236.274	8.48827	320.406	8.4136	323.477	10.6755	184.389	7.51856	302.409	7.42612	358.627	7.97766	217.731	10.3862	224.447	8.81654	235.805	10.6654	193.706	8.97701	172.011
7.51388	276.731	7.77375	309.909	7.96173	225.206	8.22984	267.169	7.78407	344.222	7.9095	305.057	8.40454	248.883	8.79713	285.505	9.48581	221.641	7.44452	345.262	8.04436	272.31	7.81137	241.832	8.88512	289.746	7.95103	223.967	7.78449	244.288	8.64457	330.496	8.55132	333.707	10.8362	187.18	7.67209	312.503	7.56596	368.445	8.11988	223.09	10.5595	231.344	8.98511	242.187	10.823	199.037	9.13131	176.097
7.65801	284.332	7.93649	318.103	8.11795	232.174	8.38126	272.901	7.94848	353.171	8.07918	312.705	8.56381	255.485	8.93032	292.469	9.63089	227.036	7.60311	353.694	8.20597	277.988	7.96295	247.625	9.04859	298.245	8.10009	230.72	7.94196	251.632	8.80237	340.637	8.68845	343.475	10.9982	191.494	7.82735	321.445	7.70542	378.755	8.26458	229.054	10.7322	237.305	9.15447	249.116	10.9827	203.465	9.28743	179.586
7.80282	292.425	8.10075	327.055	8.2756	238.324	8.53184	280.007	8.11464	362.352	8.25023	320.526	8.72568	262.231	9.06311	299.187	9.77831	233.165	7.76301	361.975	8.36896	284.051	8.11418	254.15	9.21349	307.359	8.25054	237.923	8.10024	259.723	8.96186	350.916	8.82485	354.927	11.1614	195.134	7.9842	330.084	7.84438	389.306	8.41191	235.22	10.904	243.047	9.32484	256.323	11.1444	208.604	9.44555	183.768
7.94868	301.129	8.26697	335.254	8.43492	245.161	8.68086	287.061	8.28211	371.261	8.42294	328.456	8.89026	268.329	9.19526	306.356	9.92849	239.457	7.9241	371.261	8.53261	290.794	8.26467	260.974	9.37963	316.232	8.4026	244.558	8.25935	267.929	9.12267	361.7	8.96069	365.665	11.3257	199.335	8.14244	339.441	7.98258	399.058	8.56222	240.323	11.0753	249.544	9.49582	262.739	11.3084	214.612	9.60581	187.563
8.09571	308.789	8.43435	344.554	8.59573	251.399	8.82788	293.426	8.45085	380.558	8.59648	336.89	9.05757	275.427	9.32696	313.109	10.0813	245.367	8.08577	379.419	8.69687	297.571	8.41404	267.385	9.54696	325.664	8.55597	252.767	8.41946	276.543	9.28462	372.325	9.09568	376.197	11.4909	203.219	8.30187	349.063	8.11928	410.362	8.71542	245.907	11.2462	256.477	9.66715	269.237	11.4745	221.043	9.76818	191.165
8.2444	316.717	8.60285	354.395	8.75824	258.253	8.97247	299.589	8.62061	389.701	8.77086	345.786	9.22734	282.134	9.45814	319.428	10.2366	252.407	8.24807	387.838	8.86147	304.594	8.5619	273.816	9.71555	335.434	8.71011	261.053	8.5807	285.157	9.44765	383.81	9.22962	387.732	11.6569	206.961	8.46228	357.833	8.25451	420.249	8.87162	252.514	11.4167	262.574	9.8387	277.061	11.6424	226.531	9.93283	195.366
8.39569	324.454	8.77218	363.552	8.92217	264.744	9.1143	306.678	8.79108	399.508	8.94524	354.649	9.3994	289.414	9.58844	326.88	10.3948	259.304	8.41043	397.146	9.02592	311.803	8.70792	280.677	9.88516	345.104	8.86507	269.242	8.7429	293.251	9.61112	394.809	9.36233	398.928	11.8236	211.607	8.62344	367.669	8.38782	430.205	9.03052	258.882	11.5874	269.648	10.0103	284.598	11.8121	232.761	10.1	200.781
8.5505	333.646	8.942	373.577	9.08722	271.409	9.25314	313.903	8.9618	409.952	9.11917	362.173	9.57351	297.542	9.71785	333.752	10.556	267.07	8.57248	405.934	9.18977	318.641	8.85217	287.445	10.0555	354.078	9.0205	278.078	8.90634	302.248	9.77469	406.331	9.49375	409.361	11.9911	214.606	8.78516	377.965	8.51891	441.139	9.192	265.53	11.7581	276.693	10.1816	291.849	11.9834	239.215	10.2696	205.945
8.70939	342.327	9.11175	382.409	9.25353	279.06	9.38881	320.225	9.13302	419.649	9.29239	371.647	9.74969	304.154	9.84612	339.829	10.7202	273.613	8.73417	415.195	9.35272	325.934	8.99444	293.737	10.2268	364.411	9.17563	286.664	9.07086	311.851	9.93819	417.772	9.62364	420.041	12.1594	218.772	8.94722	387.999	8.64768	450.793	9.35538	271.945	11.929	283.827	10.3529	299.387	12.1561	245.143	10.4417	210.917
8.87307	351.429	9.28131	391.88	9.42068	285.775	9.52116	327.238	9.30382	430.205	9.46418	380.933	9.92717	311.385	9.97283	346.693	10.8875	280.922	8.8952	425.591	9.51453	333.32	9.13492	300.625	10.3986	373.955	9.33041	295.919	9.23661	321.141	10.1009	429.202	9.75178	431.619	12.3287	223.737	9.10937	398.537	8.77404	460.832	9.52052	278.408	12.1003	291.243	10.5234	306.968	12.3301	251.984	10.6164	216.327
9.04188	360.738	9.44992	401.471	9.58809	293.125	9.65016	334.064	9.47452	441.419	9.63453	389.333	10.1055	319.036	10.0981	352.688	11.0583	288.595	9.05494	435.407	9.67468	340.164	9.27314	307.606	10.571	383.689	9.48447	304.976	9.40359	330.544	10.2625	441.099	9.87783	441.876	12.4991	227.58	9.27134	410.749	8.89796	471.126	9.68693	284.565	12.2722	298.99	10.6933	314.157	12.5053	258.696	10.7938	221.666
9.21556	370.349	9.61744	411.986	9.7556	301.013	9.77602	340.446	9.64461	451.58	9.80304	399.276	10.2841	326.397	10.2217	358.223	11.2321	295.972	9.21336	444.896	9.8328	347.323	9.40926	314.303	10.7438	394.379	9.63792	314.27	9.57205	340.418	10.4224	453.933	10.0017	452.697	12.6709	232.925	9.43289	422.064	9.01945	480.76	9.85383	292.575	12.445	306.925	10.8625	322.779	12.6819	265	10.9739	226.586
9.39417	379.355	9.78314	422.092	9.92252	308.894	9.89871	346.838	9.8137	462.816	9.96982	409.012	10.4621	334.155	10.3438	364.677	11.4088	303.855	9.37013	455.041	9.98872	355.478	9.54296	321.066	10.917	405.397	9.7908	323.656	9.7421	349.338	10.5806	466.469	10.1235	463.15	12.8442	237.826	9.59374	433.054	9.13892	490.834	10.0209	299.695	12.6189	314.271	11.0304	330.959	12.8598	272.111	11.1564	232.874
9.57706	388.902	9.94699	432.409	10.0887	317.262	10.0184	353.08	9.98182	473.45	10.1351	419	10.6391	342.242	10.4642	370.684	11.5884	312.292	9.52495	465.961	10.1423	363.619	9.67412	327.624	11.0903	416.257	9.94329	333.193	9.91377	359.878	10.7366	478.791	10.2427	473.501	13.0193	242.488	9.75364	445.526	9.2563	500.609	10.1876	306.686	12.794	322.388	11.1975	338.986	13.0394	279.359	11.3415	238.339
9.76376	398.744	10.1086	443.677	10.2539	325.472	10.1351	359.205	10.1486	484.651	10.2986	429.158	10.8144	350.207	10.5831	377.034	11.7706	319.626	9.67764	476.053	10.2935	371.642	9.80248	334.418	11.2635	427.901	10.095	343.147	10.0873	369.821	10.8907	491.525	10.3593	483.138	13.1962	247.902	9.91235	456.789	9.37183	511.033	10.3536	313.954	12.9707	330.909	11.3631	348.174	13.2205	286.202	11.5288	245.07
9.95332	409.554	10.2682	454.551	10.4183	333.703	10.2494	365.751	10.3137	496.542	10.4604	439.12	10.9875	359.212	10.7003	383.064	11.9544	327.468	9.82784	487.141	10.442	379.524	9.92841	340.198	11.4363	439.688	10.2462	352.819	10.2626	381.155	11.0426	504.933	10.4736	493.186	13.3749	253.308	10.0696	467.573	9.48575	520.177	10.5187	321.185	13.1491	339.083	11.5275	357.256	13.4032	294.234	11.7179	250.645
10.145	419.382	10.4257	465.793	10.5814	342.191	10.3608	372.669	10.4772	507.739	10.6206	449.729	11.158	367.265	10.8156	388.993	12.1394	335.327	9.97567	497.697	10.5881	387.414	10.052	346.373	11.608	450.998	10.3965	363.213	10.4395	392.309	11.1924	517.601	10.5854	503.451	13.5552	259.316	10.2252	479.654	9.59805	530.049	10.6823	328.449	13.3301	347.941	11.6904	365.882	13.5872	301.583	11.9084	257.566
10.3379	429.702	10.5811	476.945	10.7435	350.575	10.4693	378.445	10.6385	519.996	10.7791	460.229	11.3254	375.478	10.9292	395.234	12.3251	343.294	10.1209	509.32	10.7317	395.551	10.1732	352.29	11.7786	464.269	10.546	372.734	10.6182	403.797	11.3403	530.673	10.695	512.869	13.7374	263.877	10.3789	492.341	9.70862	539.501	10.8445	336.608	13.5136	356.985	11.8518	374.168	13.7723	308.811	12.0999	264.183
10.5314	439.98	10.7344	488.694	10.9046	359.708	10.5753	384.335	10.7974	531.365	10.9357	470.966	11.4898	383.884	11.0411	400.6	12.5105	351.258	10.2632	520.095	10.8728	403.4	10.2925	359.071	11.9476	476.213	10.6943	381.801	10.7982	414.69	11.486	543.509	10.8022	523.251	13.9215	270.096	10.5305	504.313	9.81759	549.073	11.005	344.631	13.7001	365.665	12.0117	383.889	13.9583	316.594	12.2916	270.095
10.7248	451.478	10.8859	500.601	11.0643	368.788	10.6783	390.854	10.9538	543.536	11.0906	481.256	11.6506	392.087	11.151	406.187	12.6955	359.17	10.4029	530.847	11.0114	411.354	10.4099	365.013	12.1147	488.645	10.8413	391.734	10.9792	426.598	11.6297	556.053	10.9075	532.591	14.1072	276.576	10.6799	516.12	9.92489	558.295	11.1633	352.218	13.8892	374.393	12.1701	392.999	14.1445	324.733	12.4834	277.701
10.918	462.478	11.0357	512.402	11.2225	377.344	10.7787	397.092	11.1073	556.243	11.2438	491.911	11.8076	400.771	11.2588	412.007	12.8797	367.129	10.5395	542.192	11.1479	419.128	10.5255	370.884	12.2793	502.048	10.9867	401.571	11.1613	439.113	11.7713	568.963	11.0108	542.439	14.2948	281.907	10.8269	529.147	10.0303	567.606	11.3197	360.653	14.0807	384.383	12.3271	401.993	14.3305	333.638	12.6743	284.314
11.1103	472.957	11.1838	523.72	11.379	385.651	10.8761	402.58	11.2578	569.051	11.395	502.818	11.9606	408.42	11.3642	416.894	13.0629	376.232	10.6731	553.31	11.2824	426.482	10.6393	377.171	12.4416	514.225	11.1305	410.197	11.3437	451.434	11.911	581.097	11.1125	552.499	14.4843	288.291	10.9715	541.767	10.1339	576.695	11.4736	368.549	14.2737	393.883	12.4827	411.851	14.5163	341.908	12.8642	291.378
11.3017	485.08	11.3305	535.628	11.5334	394.646	10.971	408.116	11.405	582.058	11.5446	513.239	12.1096	417.005	11.4673	422.836	13.2453	385.109	10.8034	564.545	11.4151	433.772	10.7513	383.021	12.6014	526.691	11.2724	420.476	11.5262	464.132	12.0487	593.949	11.2125	562.14	14.6756	294.026	11.1135	554.671	10.2355	585.09	11.6253	376.432	14.4673	402.987	12.637	421.411	14.701	349.922	13.0529	299.142
11.4919	497.427	11.4754	547.016	11.6855	403.396	11.0634	413.708	11.5487	594.99	11.692	524.81	12.2546	424.213	11.5682	428.22	13.4267	393.923	10.9304	575.133	11.5466	442.181	10.8616	388.878	12.7583	539.993	11.4125	429.805	11.7086	476.915	12.1845	606.734	11.3113	571.207	14.8689	300.25	11.253	567.396	10.3349	593.925	11.7741	383.922	14.6605	413.563	12.7899	430.692	14.8842	358.774	13.2398	306.877
11.6807	508.936	11.6186	558.326	11.835	411.92	11.1534	420.217	11.6888	608.001	11.837	535.31	12.3957	432.501	11.6666	433.65	13.6074	403.49	11.0542	586.411	11.6763	449.424	10.9701	394.409	12.9125	553.023	11.5507	440.679	11.8901	490.375	12.3186	618.726	11.4087	580.515	15.0642	306.714	11.3897	579.725	10.4326	603.086	11.9202	391.543	14.8528	423.032	12.9415	441.126	15.0653	368.196	13.4251	315.07
11.8677	521.661	11.7596	569.758	11.9818	420.845	11.2413	425.368	11.8252	620.435	11.9795	546.025	12.5331	439.863	11.7625	438.824	13.788	412.909	11.1746	597.554	11.8048	456.607	11.0766	399.777	13.0636	566.259	11.6869	450.166	12.0705	504.119	12.4508	631.306	11.5052	589.966	15.2617	313.168	11.5238	591.941	10.5284	612.286	12.0635	400.566	15.0435	432.681	13.0916	451.109	15.2438	377.138	13.6085	323.128
12.0528	534.463	11.8985	580.933	12.1255	429.046	11.3276	431.494	11.9576	632.901	12.1192	556.402	12.6674	447.252	11.8559	443.477	13.9693	423.255	11.2916	607.945	11.9318	464.846	11.1811	405.972	13.2112	579.597	11.8212	460.476	12.2493	518.016	12.5814	643.525	11.6002	599.339	15.4611	320.107	11.6553	603.966	10.6224	622.16	12.2039	408.542	15.233	443.101	13.2402	460.69	15.4195	386.455	13.7901	331.685
12.2353	546.247	12.0348	592.385	12.2662	438.063	11.4122	436.907	12.0864	645.46	12.256	566.755	12.7985	455.388	11.9461	448.399	14.1519	433.139	11.4051	618.687	12.0573	472.777	11.2834	411.254	13.3555	592.496	11.9535	470.671	12.4261	531.662	12.7102	655.947	11.6939	607.877	15.6626	326.274	11.7842	616.358	10.7144	630.654	12.3416	416.55	15.4209	453.188	13.3871	470.008	15.5918	396.51	13.9696	340.682
12.4148	558.986	12.168	603.613	12.404	445.937	11.4956	442.415	12.2116	658.247	12.3896	576.899	12.9273	462.405	12.0332	453.103	14.3367	443.27	11.5152	628.731	12.1813	480.212	11.3834	417.183	13.496	605.112	12.0839	480.464	12.6006	545.229	12.8376	667.902	11.7862	616.766	15.8656	332.745	11.9106	627.544	10.8045	639.251	12.4769	424.569	15.6075	463.978	13.5322	479.61	15.761	405.221	14.1468	348.492
12.591	571.839	12.2985	614.62	12.5389	455.155	11.5777	447.622	12.3332	670.504	12.52	587.357	13.0539	470.961	12.1169	458.002	14.524	452.543	11.6215	639.415	12.3035	487.424	11.4815	422.369	13.6328	617.748	12.2121	490.589	12.7729	558.859	12.9632	679.863	11.877	625.454	16.0698	340.251	12.0345	639.796	10.8926	647.616	12.6099	432.165	15.7933	473.997	13.6756	488.789	15.9265	414.59	14.3218	357.186
12.7632	585.01	12.4255	625.522	12.6712	463.272	11.6585	452.377	12.4515	682.483	12.6471	598.016	13.1791	478.27	12.1972	462.668	14.7146	462.31	11.7241	650.639	12.4237	495.094	11.5772	427.421	13.766	629.858	12.3382	499.342	12.9423	572.802	13.0871	690.684	11.9663	633.459	16.2743	347.493	12.156	652.99	10.9785	656.085	12.741	439.357	15.9786	485.076	13.8171	498.73	16.0888	423.983	14.4944	365.419
12.9313	597.758	12.549	636.002	12.8009	471.417	11.7383	457.126	12.5667	695.404	12.7711	607.892	13.3034	485.764	12.2742	467.032	14.9089	471.648	11.823	660.646	12.542	501.868	11.6709	432.463	13.8954	641.163	12.4618	509.066	13.1087	586.772	13.209	703.528	12.0538	641.775	16.4785	354.327	12.2752	664.326	11.062	664.547	12.8702	446.886	16.1637	497.393	13.9569	508.039	16.2477	433.373	14.6643	374.212
13.0946	610.641	12.6689	646.941	12.9282	479.451	11.8166	462.405	12.6792	707.182	12.8917	618.716	13.427	493.143	12.3482	472.054	15.1067	480.286	11.9184	670.82	12.6584	509.303	11.7623	437.536	14.0213	653.701	12.5831	518.201	13.2718	600.175	13.3288	714.758	12.1395	650.227	16.6815	362.07	12.3921	675.272	11.1429	672.593	12.9981	454.494	16.3487	508.479	14.0947	518.125	16.4034	443.038	14.8316	382.62
13.2531	624.744	12.7848	656.596	13.0534	488.249	11.8937	467.509	12.7893	719.44	13.0095	628.413	13.55	500.207	12.4189	476.162	15.3079	487.482	12.0102	680.612	12.7728	516.312	11.8518	442.415	14.1435	666.017	12.7022	527.32	13.4315	613.484	13.4465	726.265	12.2233	657.629	16.883	369.59	12.5067	687.608	11.2211	680.984	13.1248	461.692	16.5336	520.004	14.2309	528.414	16.5561	452.274	14.996	391.753
13.4064	637.734	12.8969	667.258	13.1762	496.079	11.9696	471.868	12.8974	731.674	13.1244	638.366	13.6728	506.651	12.4869	481.17	15.5124	495.102	12.0987	690.926	12.8853	523.573	11.9393	447.707	14.2622	677.282	12.8186	535.967	13.5878	626.97	13.5615	737.353	12.3049	665.131	17.082	377.31	12.619	699.094	11.2964	689.075	13.2504	468.667	16.7182	531.756	14.3654	538.04	16.7062	461.493	15.1573	399.573
13.5543	650.45	13.0052	677.51	13.2971	503.976	12.0436	477.176	13.0039	743.094	13.2363	648.397	13.7949	514.633	12.552	485.409	15.7195	501.701	12.1843	700.224	12.9956	531.41	12.0246	452.15	14.3774	689.572	12.9328	545.51	13.7402	639.812	13.6739	748.542	12.3841	673.949	17.2779	385.096	12.7289	709.165	11.3687	696.962	13.3748	475.339	16.902	543.239	14.4985	547.999	16.8538	471.021	15.3153	407.756
13.697	662.18	13.1101	687.29	13.4161	512.15	12.1161	481.767	13.1089	754.273	13.3457	658.971	13.9162	521.911	12.6146	489.665	15.9285	508.554	12.2672	711.089	13.1038	539.002	12.1076	457.053	14.4895	701.292	13.0446	555.104	13.8891	653.012	13.7833	760.091	12.4608	681.229	17.4704	392.951	12.8363	720.292	11.438	704.287	13.4978	482.374	17.0841	553.632	14.6303	558.342	16.9993	480.008	15.4698	416.699
13.8344	675.141	13.2117	697.986	13.5335	520.553	12.1865	486.178	13.213	764.628	13.4524	668.736	14.0364	529.503	12.6749	493.746	16.1389	516.255	12.3481	721.301	13.2099	546.491	12.1883	461.3	14.5986	713.179	13.1541	564.43	14.034	665.71	13.8897	770.933	12.535	688.508	17.6588	400.113	12.9411	731.752	11.5044	711.27	13.6194	488.89	17.2635	564.752	14.7607	567.958	17.1431	489.06	15.621	425.561
13.9672	688.225	13.3106	708.115	13.6493	528.134	12.2552	490.867	13.3163	773.888	13.5567	679.39	14.1549	536.847	12.733	497.402	16.3501	525.715	12.427	730.727	13.3137	553.367	12.2666	466.312	14.7046	725.035	13.2612	574.255			13.9929	781.68	12.6063	695.96	17.8433	408.32	13.0433	742.642	11.5681	718.897	13.7389	495.628	17.4392	574.548	14.8902	577.774	17.2855	498.679	15.7686	433.444
14.0955	699.685	13.4071	718.474	13.764	536.073	12.322	495.997	13.4192	783.841	13.6586	688.415	14.2713	543.535	12.7892	501.216	16.5615	536.483	12.5046	740.502	13.4153	561.293	12.3421	471.236	14.8078	736.794	13.3659	583.127			14.0928	792.297	12.6744	703.747	18.0234	415.728	13.1427	753.956	11.6289	726.242	13.8561	501.674	17.6101	584.911	15.0187	587.404	17.4269	507.059	15.9128	441.866
14.2201	711.871	13.5016	728.195	13.8772	544.016	12.3869	499.633	13.5221	793.629	13.7585	697.979	14.3852	550.975	12.8442	504.713	16.7723	547.921	12.5811	749.304	13.5146	567.851	12.4151	475.696	14.9083	747.444	13.4684	591.991			14.1892	802.797	12.7396	710.659	18.1995	423.375	13.2394	766.582	11.6872	733.705	13.9709	508.105	17.7753	595.665	15.1467	596.632	17.5672	515.657	16.0536	450.05
14.3419	723.794	13.5942	736.76	13.989	551.615	12.45	503.968	13.625	803.559	13.8564	708.603	14.4966	557.856	12.8978	508.662	16.9824	560.504	12.6565	757.184	13.6115	574.949	12.4857	480.916	15.0062	759.309	13.5684	600.619			14.2825	813.873	12.8017	717.888	18.371	430.772	13.3332	776.525	11.7428	740.816	14.0823	514.631	17.9346	606.463	15.2743	606.164	17.7068	524.236	16.1913	457.903
14.4612	734.97	13.685	745.228	14.0991	559.405	12.5116	508.208	13.728	813.74	13.9525	718.239	14.6049	564.833	12.9503	512.852	17.1911	572.81	12.7307	764.826	13.706	581.635	12.5541	485.149	15.1017	770.053	13.666	609.448			14.3724	824.338	12.8608	724.525	18.5386	437.808	13.4241	786.734	11.7958	746.752	14.1907	521.279	18.0881	617.135	15.4018	615.362	17.8456	532.375	16.326	466.019
14.5785	746.47	13.7743	752.041	14.2075	567.167	12.5713	511.701	13.8313	825.755	14.0472	728.026	14.7101	572.221	13.0017	516.685	17.3982	586.037	12.8036	771.448	13.7983	588.271	12.6205	489.07	15.1952	781.463	13.7613	617.167			14.459	834.83	12.9168	730.99	18.7021	444.938	13.5119	798.808	11.8463	753.064	14.2951	528.763	18.2362	628.569	15.5295	625.079	17.9835	540.198	16.4579	473.771
14.694	757.847	13.8614	759.571	14.3139	575.337	12.6295	515.869	13.9351	837.119	14.1409	737.584	14.8122	579.474	13.0518	520.059	17.6035	600.713	12.8753	778.747	13.8883	595.127	12.6852	492.916	15.287	792.119	13.854	625.392			14.5426	845.203	12.9701	737.188	18.8617	451.71	13.5968	808.461	11.8941	759.857	14.396	535.868	18.3794	640.199	15.6577	634.214	18.1205	549.38	16.5875	481.794
14.8079	767.689	13.9461	767.072	14.4183	582.321	12.6862	519.773	14.0393	849.255	14.2338	746.744	14.911	586.227	13.1007	523.476	17.8062	615.17	12.9457	786.459	13.9758	601.712	12.7482	496.782	15.3772	801.966	13.9443	633.917			14.6228	855.053	13.0207	742.477	19.0181	457.91	13.6789	818.148	11.9395	765.776	14.4931	543.61	18.519	651.594	15.7866	643.632	18.2558	558.36	16.7149	490.057
14.9205	777.189	14.0284	773.981	14.5202	589.901	12.7414	522.861	14.144	861.094	14.3264	755.776	15.0064	593.085	13.1485	526.136	18.0064	628.965	13.0147	794.223	14.0613	608.993	12.8095	501.043	15.4661	812.897	14.0322	642.196			14.6999	863.677	13.0688	749.403	19.1715	464.328	13.7582	828.455	11.9822	771.296	14.5866	551.324	18.6558	662.996	15.9163	653.527	18.389	566.356	16.8403	498.017
15.0319	785.976	14.1077	782.717	14.6197	597.704	12.7948	527.156	14.2491	873.453	14.4191	764.369	15.0985	600.153	13.1951	528.737	18.2034	642.878	13.0824	802.066	14.1444	615.791	12.8694	505.672	15.5538	822.038	14.1174	650.283			14.7739	872.66	13.1143	755.15	19.3224	470.803	13.835	838.952	12.0227	777.481	14.6768	558.694	18.7907	673.899	16.0468	662.746	18.5194	575.398	16.9645	506.292
15.1421	795.022	14.1842	791.441	14.7167	604.405	12.8463	530.424	14.3544	884.95	14.512	773.481	15.1872	606.395	13.2408	531.979	18.3973	655.886	13.149	810.367	14.2256	622.494	12.9278	509.072	15.64	832.136	14.2001	658.36			14.8449	880.818	13.1573	761.962	19.4709	476.666	13.9096	848.513	12.0606	782.456	14.7642	566.376	18.9246	682.838	16.1783	671.808	18.6464	583.225	17.0874	514.256
15.2516	805.319	14.258	799.651	14.8108	611.808	12.8957	534.114	14.46	895.08	14.605	781.017	15.2733	613.309	13.2853	534.516	18.588	669.55	13.2147	818.998	14.3047	629.309	12.9847	513.067	15.7247	841.376	14.2806	666.511			14.9131	888.772	13.1982	767.391	19.6177	482.76	13.9823	858.01	12.0961	788.077	14.8491	574.125	19.0578	691.916	16.3107	681.322	18.7695	591.183	17.2096	522.222
15.3608	815.929	14.3293	808.929	14.902	618.562	12.943	537.277	14.5655	905.06	14.6983	788.501	15.3572	619.944	13.3289	537.206	18.7763	683.3	13.2797	828.072	14.3821	636.379	13.0399	516.754	15.808	849.482	14.3585	673.589			14.9785	897.885	13.2369	773.263	19.763	488.649	14.0535	869.002	12.1291	793.153	14.9317	581.464	19.1907	700.933	16.4435	689.835	18.8879	600.783	17.3311	530.139
15.47	827.004	14.3987	818.205	14.9904	625.811	12.9882	539.958	14.6708	915.085	14.7915	795.264	15.4391	626.323	13.3715	540.789	18.9619	696.297	13.3447	836.823	14.4571	642.114	13.0935	520.047	15.8897	857.906	14.4345	681.685			15.0414	906.073	13.2734	778.912	19.9071	494.582	14.1233	877.153	12.1598	797.888	15.0121	587.676	19.3236	709.148	16.5771	698.754	19.0014	609.304	17.4518	538.065
15.5797	838.714	14.4666	826.881	15.076	633.437	13.0312	543.619	14.7759	923.694	14.8842	803.005	15.5197	632.721	13.413	543.321	19.1455	709.556	13.4094	844.816	14.5304	648.1	13.1454	523.244	15.9704	864.944	14.5084	688.895			15.1017	914.676	13.3081	783.409	20.0503	501.778	14.1921	885.166	12.1882	802.547	15.0912	593.094	19.4567	718.124	16.7106	708.051	19.1101	617.355	17.5718	545.875
15.6897	850.102	14.5338	836.003	15.1587	640.74	13.0723	546.179	14.8803	932.575	14.9762	810.77	15.5994	638.903	13.4532	545.937	19.3273	723.432	13.4745	852.348	14.6013	654.444	13.1958	526.229	16.0497	872.452	14.5803	696.108			15.1597	923.387	13.341	787.47	20.1934	508.998	14.26	893.24	12.2147	807.378	15.1691	599.286	19.59	726.486	16.8442	716.877	19.2147	626.778	17.6909	553.55
15.8002	860.595	14.6007	843.52	15.2389	647.925	13.1112	549.307	14.9838	940.676	15.0665	818.113	15.6788	645.554	13.4923	548.83	19.5081	737.049	13.5397	859.645	14.6699	660.825	13.2449	529.822	16.1278	878.669	14.6504	703.518			15.2153	932.287	13.3723	792.328	20.3362	516.689	14.3274	900.231	12.2394	811.229	15.2462	604.225	19.724	737.308	16.9777	726.416	19.3159	635.976	17.8085	560.94
15.9114	870.376	14.6676	850.627	15.3165	654.862	13.1481	551.528	15.0864	948.171	15.1548	825.862	15.7582	651.519	13.5295	551.238	19.6878	750.592	13.6054	866.207	14.7361	666.427	13.2924	533.05	16.2047	885.245	14.7188	709.763			15.2687	940.404	13.4019	796.946	20.4793	524.227	14.3945	905.203	12.2627	815.669	15.3229	609.404	19.8589	747.376	17.1107	735.544	19.4148	644.601	17.9241	567.455
16.023	880.416	14.735	856.234	15.3916	660.992	13.1824	555.066	15.1879	955.614	15.2404	834.35	15.8379	658.056	13.565	553.555	19.8671	764.312	13.6714	872.323	14.8001	672.758	13.3388	535.992	16.2802	892.503	14.785	716.364			15.3198	949.378	13.4301	800.756	20.6228	532.67	14.4613	911.197	12.2847	818.72	15.3995	613.97	19.9949	758.88	17.243	745.613	19.5121	653.022	18.0375	573.736
16.1349	889.397	14.8029	862.658	15.4644	667.909	13.2141	556.475	15.2878	964.268	15.3233	843.528	15.9182	664.089	13.5984	554.592	20.0461	775.505	13.7375	878.976	14.8613	678.857	13.3839	538.95	16.3542	899.829	14.8494	723.744			15.3691	958.254	13.457	805.075	20.7663	541.061	14.528	918.017	12.3059	822.539	15.4761	618.607	20.1317	772.206	17.3747	755.514	19.6087	661.619	18.1481	580.44
16.2469	898.521	14.8713	868.31	15.5348	674.092	13.2432	558.923	15.3861	973.132	15.4036	853.333	15.9989	671.114	13.6295	556.64	20.2251	787.155	13.8036	884.525	14.9197	684.465	13.4275	542.254	16.4269	907.519	14.9114	729.863			15.4166	967.569	13.4827	808.9	20.9101	549.203	14.5946	923.739	12.3261	825.466	15.553	622.743	20.2695	784.025	17.5055	765.44	19.7054	670.078	18.2556	587.534
16.3586	906.681	14.9398	874.379	15.6023	679.941	13.2696	561.32	15.483	983.283	15.4813	862.187	16.0798	676.983	13.6582	558.183	20.4038	797.363	13.87	889.597	14.9754	690.631	13.4693	544.968	16.4978	915.892	14.9714	736.094			15.4626	976.097	13.5071	812.661	21.0539	557.212	14.661	929.798	12.3455	827.201	15.6299	627.77	20.4078	794.584	17.6351	775.825	19.8025	676.977	18.3598	595.311
16.4698	914.751	15.0084	879.009	15.6672	686.236	13.2934	563.597	15.5778	995.329	15.5564	870.921	16.1605	682.704	13.6845	559.772	20.5822	809.394	13.9362	895.445	15.0283	695.995	13.5095	547.566	16.5673	923.965	15.0288	741.628			15.5074	984.203	13.5306	816.017	21.1975	564.217	14.7272	936.154	12.3643	829.878	15.7069	631.646	20.5462	806.186	17.7636	785.137	19.9006	683.873	18.4605	602.3
16.5802	923.521	15.0767	883.826	15.7287	692.856	13.3146	565.491	15.6708	1007.77	15.6287	879.541	16.2401	688.021	13.7083	561.782	20.7607	821.175	14.0019	900.2	15.0782	701.632	13.5475	550.161	16.6352	932.046	15.0839	747.209			15.5512	993.018	13.5529	818.738	21.3405	571.686	14.7929	942.897	12.3824	830.531	15.7839	635.71	20.6837	816.894	17.8907	795.23	19.9996	689.998	18.5577	609.875
16.6891	931.275	15.1443	889.222	15.7872	699.598	13.3338	566.314	15.7618	1019.81	15.6981	887.686	16.3184	693.715	13.7298	562.4	20.9387	832.519	14.0673	904.942	15.1254	706.404	13.5834	552.701	16.702	939.959	15.1364	753.218			15.5942	1000.44	13.5738	820.838	21.4824	578.728	14.8579	949.623	12.3997	831.654	15.8606	639.704	20.8201	826.604	18.016	803.95	20.0997	695.689	18.6517	617.502
16.7964	940.803	15.2108	894.868	15.8425	705.179	13.351	568.17	15.8509	1033.29	15.7645	895.904	16.3942	698.446	13.7491	563.855	21.1167	843.998	14.1317	911.046	15.1702	711.037	13.6171	554.65	16.7678	948.082	15.1864	759.495			15.6367	1008.36	13.5936	822.027	21.6228	585.376	14.9221	956.78	12.4161	832.268	15.9368	644.223	20.9546	836.373	18.1396	813.387	20.2006	701.076	18.7429	625.84
16.9018	951.235	15.276	901.854	15.8948	710.585	13.3667	569.648	15.938	1045.76	15.8276	903.144	16.4671	703.823	13.7658	564.861	21.2942	856.504	14.1953	916.687	15.2126	715.92	13.6488	556.893	16.8327	954.998	15.2341	764.089			15.6792	1015.14	13.6119	823.252	21.7611	592.681	14.9853	964.444	12.4315	833.446	16.0122	649.332	21.0862	846.345	18.2611	821.761	20.302	706.025	18.8317	633.723
17.0053	962.901	15.3396	908.71	15.9441	716.704	13.3811	571.673	16.0231	1055.84	15.8875	909.549	16.5362	708.949	13.7801	566.182	21.4713	869.535	14.2575	923.347	15.2531	721.533	13.6781	558.662	16.8973	961.555	15.2795	769.931			15.7214	1021	13.6288	823.435	21.8971	599.099	15.0472	971.438	12.4459	834.578	16.0868	653.684	21.2149	854.5	18.3802	830.98	20.4033	710.997	18.9189	640.593
17.1067	975.343	15.4014	917.012	15.9909	721.167	13.3945	572.62	16.106	1066.09	15.9441	916.268	16.601	713.945	13.7917	567.031	21.648	883.259	14.3183	930.52	15.2919	725.507	13.7052	560.499	16.9617	968.087	15.3227	775.471			15.7637	1026.69	13.6443	824.779	22.0305	606.032	15.1078	979.686	12.4591	835.256	16.16	658.985	21.3402	864.596	18.4969	839.928	20.5041	717.224	19.0049	647.389
17.2063	986.948	15.4617	924.817	16.0358	726.216	13.4068	573.133	16.187	1075.83	15.9978	922.286	16.6614	719.314	13.8007	568.51	21.8241	895.509	14.3775	937.631	15.3293	730.555	13.73	563.061	17.0258	974.244	15.3639	779.712			15.8063	1032.64	13.6583	825.839	22.1614	612.903	15.167	988.163	12.4711	836.878	16.2317	664.626	21.462	875.566	18.6109	849.301	20.6042	724.022	19.0901	653.936
17.3038	1000.07	15.5201	932.519	16.0792	730.722	13.4181	574.168	16.266	1085.89	16.0488	928.44	16.7169	723.697	13.8069	569.16	21.9996	908.547	14.4352	945.514	15.3657	734.948	13.7527	564.973	17.0898	980.1	15.4033	783.953			15.8488	1036.84	13.6708	826.994	22.2899	619.837	15.2245	995.942	12.4817	838.707	16.3017	670.799	21.58	885.125	18.7222	857.732	20.703	731.152	19.175	660.644
17.3998	1011.99	15.577	940.7	16.1218	735.296	13.4283	575.204	16.3429	1093.92	16.0974	934.165	16.7678	728.828	13.8107	569.462	22.1745	921.142	14.4912	952.815	15.4011	739.465	13.7731	566.567	17.1533	985.242	15.4412	787.924			15.8913	1040.79	13.6817	828.438	22.4161	626.824	15.2805	1004.08	12.4908	839.739	16.3694	677.647	21.6941	895.681	18.8308	866.425	20.8005	738.558	19.2597	665.469
17.4939	1023.45	15.6326	948.269	16.1635	739.465	13.4371	575.416	16.4178	1102.9	16.1441	938.882	16.8142	733.693	13.812	570.386	22.3486	931.61	14.5457	961.081	15.436	743.416	13.7915	568.249	17.2165	990.698	15.4776	792.158			15.9336	1045.47	13.691	830.269	22.5401	634.56	15.3348	1012.99	12.4985	840.856	16.4351	683.148	21.8042	906.404	18.9366	874.964	20.8962	747.126	19.3444	670.351
17.5862	1034.04	15.6868	955.521	16.2051	743.451	13.4444	575.666	16.4904	1111.84	16.1894	945.023	16.8565	738.03			22.5216	943.495	14.5984	968.134	15.4701	746.859	13.8077	569.353	17.2792	995.74	15.5125	796.347			15.9756	1049.02	13.6986	831.766	22.6625	641.678	15.3874	1020.11			16.4984	688.52	21.9106	916.045	19.0396	882.831	20.9907	755.833	19.4293	674.943
17.6766	1044.2	15.74	962.401	16.2465	747.853	13.4497	576.356	16.5609	1120.88	16.2339	949.802	16.8952	742.055			22.6935	954.459	14.6497	975.929	15.5039	749.746	13.822	570.421	17.341	1001.01	15.5463	799.845			16.0167	1053.17	13.7046	833.595	22.7835	647.153	15.4382	1027.16			16.5595	692.547	22.0136	925.739	19.1398	891.504	21.0836	764.166	19.5142	678.803
17.7647	1054.12	15.7923	967.912	16.2874	751.602	13.4532	576.539	16.6289	1130.1	16.2776	955.624	16.9306	746.745			22.8639	966.466	14.6992	982.04	15.5371	751.937	13.8347	571.408	17.4018	1006.57	15.5788	804.065			16.0571	1057.26	13.7088	833.865	22.9033	654.137	15.4873	1034.64			16.6183	697.76	22.1137	934.515	19.237	900.167	21.1751	771.056	19.5991	683.042
17.8507	1064.63	15.8437	973.731	16.3279	754.884			16.6947	1139.71	16.321	960.276	16.9632	750.468			23.0327	977.977	14.7474	988.061	15.5695	754.344	13.8459	572.384	17.4615	1011.18	15.6102	806.972			16.0961	1061.66	13.7113	834.636	23.0219	660.148	15.5345	1041.9			16.6749	702.51	22.2121	943.965	19.3315	907.859	21.2654	779.533	19.6834	686.895
17.9346	1072.92	15.8944	979.455	16.3676	757.467			16.7581	1149.48	16.3644	965.006	16.9935	754.322			23.1995	989.123	14.7936	993.574	15.601	755.822	13.8554	572.852	17.5194	1017.57	15.6399	810.072			16.1336	1066.26	13.7123	835.198	23.1394	664.985	15.58	1047.58			16.7298	706.91	22.3089	952.511	19.423	916.051	21.3547	787.047	19.7671	691.723
18.0163	1082.05	15.944	984.595	16.4062	759.516			16.8189	1159.2	16.4074	969.207	17.0218	758.638			23.3643	1000.83	14.8383	998.759	15.6311	758.375	13.8634	573.041	17.5757	1022.83	15.6686	812.878			16.1694	1071.26					15.6237	1053.71			16.7827	711.9	22.4047	962.908	19.5121	924.105	21.443	793.686	19.8496	696.522
18.0958	1091.16	15.9928	989.774	16.4432	761.206			16.877	1168.3	16.4509	972.098	17.0486	762.614			23.5271	1012.71	14.8812	1002.9	15.66	759.365	13.87	573.504	17.6301	1028.2	15.6956	815.227			16.2033	1075.62					15.6656	1059.72			16.8339	715.98	22.4998	972.812	19.5986	931.564	21.5305	800.717	19.9305	702.459
18.1734	1100.7	16.0401	994.767	16.4787	763.476			16.9327	1177.95	16.4945	975.476	17.0741	765.883			23.6876	1024.17	14.9221	1007.19	15.6875	761.611	13.875	573.835	17.6822	1034.58	15.7211	816.238			16.2353	1080.52					15.7056	1064.75			16.8836	720.4	22.5941	981.886	19.6828	939.596	21.6168	806.209	20.0099	708.282
18.249	1110.85	16.0859	999.936	16.5121	766.238			16.9856	1186.29	16.5383	978.399	17.0986	769.081			23.8457	1035.53	14.961	1011.49	15.7135	764.271			17.7321	1041.18	15.745	817.863			16.2651	1085.37					15.7438	1070.49			16.932	725.318	22.6875	991.665	19.7646	946.387	21.7018	813.074	20.0874	713.774
18.3228	1119.83	16.1302	1004.95	16.5435	769.391			17.0361	1194.72	16.5823	981.905	17.1223	772.399			24.0016	1047.35	14.9976	1015.73	15.738	766.045			17.7794	1047.77	15.7675	819.769			16.2929	1090.3					15.7802	1077.35			16.979	729.375	22.7798	1000.83	19.844	953.922	21.7852	820.434	20.163	720.945
18.3945	1130.06	16.1726	1009.68	16.5731	772.56			17.0839	1201.97	16.6263	986.304	17.1449	774.545			24.1553	1057.91	15.0322	1020.97	15.7608	768.507			17.824	1053.7	15.7884	821.312			16.3185	1095.18					15.8148	1082.2			17.0247	733.16	22.8708	1010.53	19.921	961.264	21.8671	826.719	20.2366	727.311
18.4644	1140.31	16.2129	1014.86	16.6006	775.689			17.1291	1208.91	16.6702	991.566	17.1666	776.627			24.3067	1069.15	15.0642	1025.96	15.7819	771.58			17.8658	1059.86	15.8081	822.799			16.3422	1098.84					15.8477	1086.4			17.069	737.122	22.96	1018.56	19.9955	968.62	21.9472	833.371	20.3083	733.594
18.532	1149.58	16.251	1018.93	16.6263	779.86			17.172	1215.4	16.7136	996.361	17.1873	777.975			24.456	1079.94	15.0942	1030.04	15.8014	773.715			17.9051	1065.85	15.8262	825.142			16.3638	1102.77					15.8789	1091.5			17.112	739.989	23.0471	1027.76	20.0677	975.661	22.025	840.003	20.3778	739.208
18.5979	1158.6	16.287	1023.85	16.6503	782.21			17.2124	1222.26	16.7559	1002.12	17.2068	779.16			24.6035	1090.15	15.1217	1034.28	15.8192	775.937			17.9421	1071.18	15.8428	828.024			16.3835	1106.28					15.9084	1096.56			17.1534	743.291	23.1322	1037.46	20.1372	982.589	22.1006	846.333	20.4457	744.411
18.6622	1166.89	16.3205	1028.17	16.6725	786.175			17.2507	1229.49	16.7969	1007.65	17.2252	780.46			24.7488	1100.1	15.147	1036.99	15.8352	778.226			17.9767	1075.55	15.8579	829.734			16.4012	1109.79					15.9361	1100.15			17.1936	746.754	23.2148	1044.46			22.1733	852.152	20.5116	749.053
18.7251	1175.36	16.3516	1031.21	16.6934	788.609			17.287	1236.19	16.8361	1012.91	17.2422	782.089			24.8922	1111.28	15.1703	1040.51	15.8494	780.03			18.0093	1080.51	15.8714	831.391									15.9621	1103.47			17.2323	750.22	23.2955	1052.94			22.2428	858.242	20.576	753.658
18.7864	1183	16.3806	1034.81	16.7128	790.111			17.3213	1242.84	16.8732	1017.98	17.258	783.723			25.0335	1121.44	15.1914	1043.95	15.8618	781.41			18.0398	1084.44	15.8832	831.936									15.9863	1107.83			17.2694	752.951	23.3741	1062.02
18.8463	1190.16	16.4074	1037.8	16.7311	792.062			17.3539	1249.71	16.9081	1022.49	17.2724	784.545			25.1727	1131.82	15.2102	1046.8	15.8727	782.925			18.0688	1088.53	15.8934	832.26									16.0087	1110.38			17.3051	757.068	23.451	1070.28
18.905	1198.31	16.4318	1039.94	16.7482	794.033			17.3848	1256.99	16.9406	1026.11	17.2855	787.177			25.3096	1142.43	15.2272	1048.67	15.8818	783.952			18.0958	1092.76															17.3394	760.185	23.5263	1077.99
18.9623	1205.22	16.4542	1042.46	16.7639	795.274			17.4141	1262.65	16.9709	1029.6	17.2976	789.126			25.4445	1152.37	15.242	1051.18	15.8892	784.467			18.1213	1095.39															17.3724	762.741	23.6	1086.61
19.0183	1212.2	16.4746	1044.71	16.7783	796.553			17.442	1268.77	16.9987	1032.65	17.3085	791.136			25.5772	1163.06	15.2549	1052.4	15.895	785.212			18.1449	1098.6															17.4038	765.51	23.6723	1094.47
19.0731	1218.81	16.4929	1047.23	16.7915	798.446			17.4684	1273.73	17.0242	1034.78	17.3185	792.224			25.7078	1173.2	15.266	1053.92	15.899	786.016			18.167	1101.46															17.4337	767.857	23.7432	1101.67
19.1267	1225.92	16.5094	1048.86	16.8036	799.578			17.4936	1278.62	17.0473	1037.92	17.3274	793.903			25.8361	1183.37	15.2756	1055.59					18.1876	1104.17															17.4621	769.974	23.8123	1109.52
19.1788	1233.21	16.5239	1050.49	16.8147	800.327			17.5175	1282.86	17.0682	1040.19	17.3352	795.234			25.9626	1193.87	15.2838	1055.93					18.2067	1105.95															17.4886	772.098	23.8794	1117.19
19.2295	1239.21	16.5366	1052.12					17.5401	1287.17	17.087	1042.75	17.3421	796.257			26.0871	1204.03	15.2902	1056.95					18.2241	1108.85															17.5135	773.553	23.9445	1123.84
19.2787	1245.7	16.5475	1053.03					17.5615	1291.44	17.1036	1044.74	17.3481	796.098			26.2097	1214.14	15.2952	1057.45					18.24	1111.3															17.5364	775.344	24.0075	1131.24
19.3262	1252.52	16.5564	1054.15					17.5816	1295.05	17.118	1046.79					26.3304	1223.78	15.2988	1057.81																					17.5574	777.072
19.3718	1259.32	16.5639	1055.8					17.6005	1298.8	17.1303	1049.15					26.4491	1233.01																							17.5766	778.921
19.4154	1265.55							17.6182	1302.95	17.1406	1050.46					26.5656	1242.07																							17.5936	780.685
19.4567	1270.72							17.6346	1306.07	17.1488	1051.66					26.6798	1251.14																							17.6087	782.47
19.4958	1275.76							17.6498	1308.34	17.1551	1052.63					26.7917	1260.26																							17.6219	783.796
19.5325	1279.49							17.6636	1311.11	17.1594	1053.34					26.9014	1268.89																							17.6334	785.179
19.5668	1283.47							17.6762	1313.94	17.1618	1053.89					27.0084	1277.93																							17.6433	786.076
19.599	1287.66							17.6875	1315.51	17.1623	1054.25					27.1136	1287.13																							17.6519	786.389
19.6288	1291.93							17.6974	1317.22							27.2164	1296.56																							17.6592	786.534
19.6566	1296.43							17.7059	1318.75							27.3173	1304.89																							17.6651	786.178
19.6823	1300.24							17.7131	1319.43							27.4164	1313.33																							17.6699	786.665
19.7059	1302.98							17.7189	1320.2							27.5141	1321.68																							17.6732	786.361
19.7275	1306.88															27.6102	1330.87																							17.675	786.502
19.747	1310.03
19.7645	1313.48
19.7802	1316.19
19.7942	1318.27
19.8068	1320.19
19.8181	1321.03
19.8279	1322.65
19.8365	1323.85
[truncated: 62 more columns]
